# Supplementary material for: Insilico targeting of virus entry facilitator NRP1 to block SARS-CoV2 entry
Source: PLoS One. 2025 Feb 5;20(2):e0310855. doi: 10.1371/journal.pone.0310855 (PMC11798527; doi:10.1371/journal.pone.0310855)
Supplement: S1 Table — (CSV) [file pone.0310855.s001.csv]

Ligand	Binding Affinity	rmsd/ub	rmsd/lb
1KEX_untitled.cdx_uff_E=547.26	-7.6	0	0
1KEX_ABT-888(Veliparib).cdx_uff_E=354.49	-6.9	0	0
1KEX_untitled.cdx_uff_E=652.92	-7.2	0	0
1KEX_untitled.cdx_uff_E=1038.71	-7.2	0	0
1KEX_azd6244.cdx_uff_E=489.39	-6.5	0	0
1KEX_untitled.cdx_uff_E=1306.83	-7.2	0	0
1KEX_Bosutinib_(SKI-606).cdx_uff_E=994.94	-6.2	0	0
1KEX_untitled.cdx_uff_E=601.44	-7.5	0	0
1KEX_CI1040.cdx_uff_E=1505.80	-6.7	0	0
1KEX_Dasatinib.cdx_uff_E=860.34	-6.7	0	0
1KEX_untitled.cdx_uff_E=1029.14	-2.2	0	0
1KEX_Dovitinib_(TKI-258	_CHIR-258)_uff_E=612.77	-7.3	0	0
1KEX_untitled.cdx_uff_E=332.65	-6.5	0	0
1KEX_Imatinib_Mesylate.cdx_uff_E=906.53	-3	0	0
1KEX_Lapatinib_Ditosylate.cdx_uff_E=1955.05	-6	0	0
1KEX_untitled.cdx_uff_E=343.74	-7.3	0	0
1KEX_untitled.cdx_uff_E=362.26	-7.1	0	0
1KEX_Motesanib_Diphosphate(AMG-706).cdx_uff_E=914.26	-3.1	0	0
1KEX_untitled.cdx_uff_E=574.44	-8	0	0
1KEX_untitled.cdx_uff_E=883.28	-7.7	0	0
1KEX_untitled.cdx_uff_E=241.80	-7	0	0
1KEX_AR-42.cdx_uff_E=298.97	-6.3	0	0
1KEX_1.cdx_uff_E=605.35	-6.7	0	0
1KEX_RAPAMYCIN.cdx_uff_E=660.18	5.8	0	0
1KEX_Sorafenib_Tosylate_uff_E=876.04	-5.6	0	0
1KEX_untitled.cdx_uff_E=366.10	-6.5	0	0
1KEX_Sunitinib_Malate_uff_E=958.06	-4.4	0	0
1KEX_vorinostat.cdx_uff_E=93.21	-6.5	0	0
1KEX_untitled.cdx_uff_E=1519.12	-7.6	0	0
1KEX_Y-27632_2HCL.cdx_uff_E=163.43	-6.6	0	0
1KEX_untitled.cdx_uff_E=335.13	-8	0	0
1KEX_untitled.cdx_uff_E=1077.66	-7.9	0	0
1KEX_1.cdx_uff_E=1143.50	-3	0	0
1KEX_AZD2281.cdx_uff_E=1500.99	-8.3	0	0
1KEX_nutlin-3.cdx_uff_E=708.49	-5	0	0
1KEX_untitled.cdx_uff_E=913.37	-7.7	0	0
1KEX_untitled.cdx_uff_E=1280.49	-7.7	0	0
1KEX_untitled.cdx_uff_E=589.93	-7.3	0	0
1KEX_NVP-AUY922_.cdx_uff_E=610.89	-6.3	0	0
1KEX_1.cdx_uff_E=787.07	-7.2	0	0
1KEX_1.cdx_uff_E=816.83	-7.8	0	0
1KEX_SB203580.cdx_uff_E=774.51	-6.7	0	0
1KEX_1.cdx_uff_E=422.72	-7	0	0
1KEX_MK-2206_dihydrochloride_uff_E=918.09	-7.2	0	0
1KEX_untitled.cdx_uff_E=1218.55	-8.3	0	0
1KEX_untitled.cdx_uff_E=715.46	-7.5	0	0
1KEX_Brivanib.cdx_uff_E=639.15	-7.1	0	0
1KEX_untitled.cdx_uff_E=514.95	-7.8	0	0
1KEX_BSI-201.cdx_uff_E=90.06	-5.8	0	0
1KEX_NVP-ADW742.cdx_uff_E=1141.50	-7.1	0	0
1KEX_untitled.cdx_uff_E=598.02	-6.9	0	0
1KEX_untitled.cdx_uff_E=505.81	-7.6	0	0
1KEX_untitled.cdx_uff_E=1292.14	-6	0	0
1KEX_untitled.cdx_uff_E=739.56	-8	0	0
1KEX_LAQ824.cdx_uff_E=540.67	-6.7	0	0
1KEX_Rucaparib_(AG-014699	PF-01367338)_phosphate_uff_E=1730.13	-2.8	0	0
1KEX_1.cdx_uff_E=609.88	-6.9	0	0
1KEX_untitled.cdx_uff_E=248.46	-7.8	0	0
1KEX_zm447439.cdx_uff_E=495.82	-6.6	0	0
1KEX_BTZ043_racemate_uff_E=314.32	-7.3	0	0
1KEX_GDC-0879.cdx_uff_E=490.09	-6.8	0	0
1KEX_untitled.cdx_uff_E=348.70	-7.1	0	0
1KEX_OSU_03012.cdx_uff_E=557.57	-7.9	0	0
1KEX_U0126-EtOH.cdx_uff_E=638.27	-7.1	0	0
1KEX_untitled.cdx_uff_E=882.13	-6.5	0	0
1KEX_untitled.cdx_uff_E=462.45	-5.9	0	0
1KEX_LY315920.cdx_uff_E=604.13	-7.2	0	0
1KEX_1.cdx_uff_E=1906.12	-6.4	0	0
1KEX_untitled.cdx_uff_E=720.11	-9.7	0	0
1KEX_Everolimus.cdx_uff_E=646.68	5.1	0	0
1KEX_TW_37.cdx_uff_E=804.86	-6.5	0	0
1KEX_726169-73-9.cdx_uff_E=245.57	-7.9	0	0
1KEX_SRT1720.cdx_uff_E=1006.58	-6.8	0	0
1KEX_ino-1001.cdx_uff_E=54.89	-5.3	0	0
1KEX_mln8237.cdx_uff_E=671.04	-6.3	0	0
1KEX_XL-184_free_base.cdx_uff_E=1945.95	-6.8	0	0
1KEX_AT9283.cdx_uff_E=1664.10	-7.6	0	0
1KEX_untitled.cdx_uff_E=2083.94	-7.2	0	0
1KEX_untitled.cdx_uff_E=340.74	-6.4	0	0
1KEX_Brivanib_alaninate_(BMS-582664)_uff_E=840.68	-7.4	0	0
1KEX_17-DMAG.cdx_uff_E=363.86	-6.5	0	0
1KEX_AG-490.cdx_uff_E=171.86	-7.5	0	0
1KEX_VX770.cdx_uff_E=244.18	-7.6	0	0
1KEX_untitled.cdx_uff_E=1557.12	-7.1	0	0
1KEX_untitled.cdx_uff_E=598.99	-7.3	0	0
1KEX_Docetaxel.cdx_uff_E=2266.13	-5.2	0	0
1KEX_untitled.cdx_uff_E=947.74	-8.1	0	0
1KEX_untitled.cdx_uff_E=559.81	-6.6	0	0
1KEX_S31-201.cdx_uff_E=656.80	-7.9	0	0
1KEX_abt-751.cdx_uff_E=758.47	-6.8	0	0
1KEX_CP-724	714.cdx_uff_E=285.35	-7.2	0	0
1KEX_TGX-221.cdx_uff_E=420.56	-7.6	0	0
1KEX_WZ3146.cdx_uff_E=416.80	-7.1	0	0
1KEX_cyc116.cdx_uff_E=571.28	-6.2	0	0
1KEX_untitled.cdx_uff_E=408.82	-6.8	0	0
1KEX_WZ4002_uff_E=436.87	-7	0	0
1KEX_BIIB021_(CNF2024).cdx_uff_E=429.50	-6.9	0	0
1KEX_NPI2358.cdx_uff_E=1119.27	-7.9	0	0
1KEX_PD98059_uff_E=188.30	-6.9	0	0
1KEX_BAY_73-4506.cdx_uff_E=310.08	-7	0	0
1KEX_wz8040.cdx_uff_E=471.43	-6.5	0	0
1KEX_XAV-939.cdx_uff_E=153.96	-8	0	0
1KEX_ENMD-2076.cdx_uff_E=523.73	-6.8	0	0
1KEX_Danoprevir_(RG7227	ITMN-191	RO5190591).cdx_uff_E=3314.27	-7.1	0	0
1KEX_Ritonavir.cdx_uff_E=875.34	-5.9	0	0
1KEX_Ostarine(MK-2866).cdx_uff_E=2276.64	-7.6	0	0
1KEX_BIBR1532.cdx_uff_E=228.67	-7.7	0	0
1KEX_Anastrozole.cdx_uff_E=1951.66	-6.7	0	0
1KEX_Aprepitant.cdx_uff_E=593.25	-8.7	0	0
1KEX_bicalutamide.cdx_uff_E=2378.62	-7.6	0	0
1KEX_Fulvestrant.cdx_uff_E=448.44	-6.3	0	0
1KEX_Raltitrexed.cdx_uff_E=496.58	-6.9	0	0
1KEX_S119401_CUDC-101.cdx_uff_E=372.08	-6.5	0	0
1KEX_Exemestane.cdx_uff_E=370.98	-8.2	0	0
1KEX_Cladribine.cdx_uff_E=619.17	-6.3	0	0
1KEX_Dutasteride.cdx_uff_E=380.97	-7.5	0	0
1KEX_AV-951.cdx_uff_E=494.93	-8.5	0	0
1KEX_Adriamycin_(Doxorubicin_Hydrochloride).cdx_uff_E=407.47	-7.8	0	0
1KEX_Adrucil_(Fluorouracil).cdx_uff_E=41.29	-4.6	0	0
1KEX_Abitrexate_(Methotrexate).cdx_uff_E=378.88	-7.8	0	0
1KEX_Arranon_(Nelarabine).cdx_uff_E=771.47	-6.2	0	0
1KEX_Clofarabine.cdx_uff_E=734.30	-6.5	0	0
1KEX_OSI-930.cdx_uff_E=445.40	-6.8	0	0
1KEX_Dexrazoxane_Hydrochloride.cdx_uff_E=374.36	-6	0	0
1KEX_Ellence_(Epirubicin_Hydrochloride).cdx_uff_E=415.43	-7.2	0	0
1KEX_Etoposide.cdx_uff_E=955.24	-6.8	0	0
1KEX_KU-0063794.cdx_uff_E=624.06	-5.9	0	0
1KEX_Evista_(Raloxifene_Hydrochloride).cdx_uff_E=670.79	-6.3	0	0
1KEX_Fludara_(Fludarabine_Phosphate).cdx_uff_E=959.59	-6.9	0	0
1KEX_Topotecan.cdx_uff_E=1751.12	-6.9	0	0
1KEX_2-Methoxyestradiol.cdx_uff_E=379.62	-7.2	0	0
1KEX_Letrozole.cdx_uff_E=543.95	-6.5	0	0
1KEX_Agomelatine.cdx_uff_E=175.76	-6.7	0	0
1KEX_MP-470.cdx_uff_E=752.97	-7.1	0	0
1KEX_leflunomide.cdx_uff_E=315.87	-7.4	0	0
1KEX_JNJ-7706621.cdx_uff_E=872.15	-6.6	0	0
1KEX_MDV3100.cdx_uff_E=2158.13	-7.5	0	0
1KEX_Dienogest.cdx_uff_E=3819.00	-8.4	0	0
1KEX_nepafenac.cdx_uff_E=253.91	-7.2	0	0
1KEX_Posaconazole.cdx_uff_E=2472.04	-5.2	0	0
1KEX_prasugrel.cdx_uff_E=1479.18	-6.7	0	0
1KEX_s4261.cdx_uff_E=994.01	-6.4	0	0
1KEX_Cinacalcet_Hydrochloride.cdx_uff_E=1540.34	-6.5	0	0
1KEX_Celecoxib.cdx_uff_E=793.11	-7	0	0
1KEX_BMS-708163.cdx_uff_E=962.00	-7.4	0	0
1KEX_PD173074.cdx_uff_E=306.88	-5.7	0	0
1KEX_WYE-354.cdx_uff_E=816.26	-5.8	0	0
1KEX_PLX-4032.cdx_uff_E=1029.92	-7.5	0	0
1KEX_Amisulpride.cdx_uff_E=590.77	-6.3	0	0
1KEX_Asenapine_maleate.cdx_uff_E=369.17	-4.4	0	0
1KEX_Benazepril_hydrochloride.cdx_uff_E=492.31	-6.8	0	0
1KEX_Celastrol.cdx_uff_E=408.35	-7.6	0	0
1KEX_CETIRIZINE_DI_HCL.cdx_uff_E=296.65	-6.1	0	0
1KEX_Cilnidipine.cdx_uff_E=589.51	-5.8	0	0
1KEX_Diltiazem_HCl.cdx_uff_E=468.88	-5.7	0	0
1KEX_Diphenhydramine_hydrochloride.cdx_uff_E=358.11	-5.9	0	0
1KEX_Dapoxetine_hydrochloride.cdx_uff_E=411.33	-6.8	0	0
1KEX_Anagrelide_hydrochloride.cdx_uff_E=237.90	-6.5	0	0
1KEX_Antipyrine.cdx_uff_E=326.32	-6	0	0
1KEX_Felodipine.cdx_uff_E=892.11	-6.2	0	0
1KEX_Nizatidine.cdx_uff_E=426.31	-5.1	0	0
1KEX_CARBILEV_(carbidopa).cdx_uff_E=112.37	-6.3	0	0
1KEX_VALSARTAN_(valsartan).cdx_uff_E=699.65	-6.8	0	0
1KEX_Dipyridamole_(Persantine)_uff_E=815.83	-4.9	0	0
1KEX_Hydroxyurea.cdx_uff_E=4.42	-3.2	0	0
1KEX_Nicotinamide.cdx_uff_E=55.18	-5.1	0	0
1KEX_Flutamide_.cdx_uff_E=1043.29	-6.7	0	0
1KEX_HALDOL_(haloperidol).cdx_uff_E=228.38	-6.5	0	0
1KEX_HEDULIN_(phenindione).cdx_uff_E=322.06	-7.5	0	0
1KEX_Azilsartan_MedoxoMil.cdx_uff_E=1184.73	-7.4	0	0
1KEX_Prucalopride.cdx_uff_E=509.42	-6.1	0	0
1KEX_Cilostazol.cdx_uff_E=677.31	-7.5	0	0
1KEX_Floxuridine.cdx_uff_E=366.70	-6.4	0	0
1KEX_1.cdx_uff_E=326.66	-8.4	0	0
1KEX_Megestrol_Acetate.cdx_uff_E=481.34	-7	0	0
1KEX_ki16425.cdx_uff_E=575.72	-6.3	0	0
1KEX_Alizarin.cdx_uff_E=139.53	-7.1	0	0
1KEX_Costunolide.cdx_uff_E=519.07	-7	0	0
1KEX_Doxazosin_mesylate.cdx_uff_E=884.75	-3	0	0
1KEX_Etodolac.cdx_uff_E=423.51	-6.8	0	0
1KEX_Fluconazole.cdx_uff_E=601.62	-6.3	0	0
1KEX_Flumazenil.cdx_uff_E=494.84	-6.9	0	0
1KEX_Fluoxetine_hydrochloride.cdx_uff_E=147.12	-7.1	0	0
1KEX_Flupirtine_maleate.cdx_uff_E=171.80	-4.2	0	0
1KEX_Genistein.cdx_uff_E=183.26	-7	0	0
1KEX_Ginkgolide_B.cdx_uff_E=1619.27	-7	0	0
1KEX_Glimepiride.cdx_uff_E=2780.44	-7.5	0	0
1KEX_TG100-115.cdx_uff_E=317.98	-7.3	0	0
1KEX_Lansoprazole.cdx_uff_E=408.29	-7	0	0
1KEX_Levetiracetam.cdx_uff_E=192.79	-5.5	0	0
1KEX_Loratadine(Alavert	_Claritin).cdx_uff_E=633.23	-7	0	0
1KEX_mgcd265.cdx_uff_E=915.80	-7.5	0	0
1KEX_KI8751.cdx_uff_E=590.46	-8	0	0
1KEX_CHIR-99021_(CT99021)_hcl.cdx_uff_E=683.03	-6.9	0	0
1KEX_BMS707035.cdx_uff_E=656.34	-7.7	0	0
1KEX_LOPINAVIR_(lopinavir).cdx_uff_E=468.43	-6.4	0	0
1KEX_Mianserin_hydrochloride.cdx_uff_E=567.41	-7.2	0	0
1KEX_Mosapride_citrate.cdx_uff_E=321.90	-4.9	0	0
1KEX_Nafamostat_mesylate.cdx_uff_E=1148.61	-3.1	0	0
1KEX_Naftopidil.cdx_uff_E=330.10	-6.9	0	0
1KEX_Omeprazole.cdx_uff_E=805.69	-6.5	0	0
1KEX_Ondansetron_hydrochloride.cdx_uff_E=717.83	-7.2	0	0
1KEX_Pelitinib.cdx_uff_E=796.79	-6.6	0	0
1KEX_Pizotifen_malate.cdx_uff_E=877.79	-4.5	0	0
1KEX_resveratrol.cdx_uff_E=104.21	-6.7	0	0
1KEX_Rocuronium_bromide.cdx_uff_E=769.11	-1.2	0	0
1KEX_Tenofovir(PMPA).cdx_uff_E=1553.82	-6.3	0	0
1KEX_S1130.cdx_uff_E=529.63	-1.2	0	0
1KEX_Trilostane.cdx_uff_E=7064.84	-8.3	0	0
1KEX_Vecuronium_Bromide.cdx_uff_E=620.64	-1.2	0	0
1KEX_bimatoprost.cdx_uff_E=190.75	-6.5	0	0
1KEX_Alfuzosin_HCl.cdx_uff_E=378.13	-6.8	0	0
1KEX_Clopidogrel_bisulfate.cdx_uff_E=1425.34	-3	0	0
1KEX_Droxinostat.cdx_uff_E=98.79	-6.6	0	0
1KEX_Ranolazine_dihydrochloride.cdx_uff_E=328.89	-6.9	0	0
1KEX_Repaglinide.cdx_uff_E=468.85	-7.2	0	0
1KEX_Rolipram.cdx_uff_E=348.31	-6.6	0	0
1KEX_A_922500.cdx_uff_E=433.24	-8.4	0	0
1KEX_Sildenafil_citrate.cdx_uff_E=1017.67	-4.9	0	0
1KEX_Sumatriptan_succinate_uff_E=858.25	-4.3	0	0
1KEX_Topiramate.cdx_uff_E=964.69	-6.2	0	0
1KEX_Venlafaxine_hydrochloride.cdx_uff_E=190.98	-6.4	0	0
1KEX_Voriconazole.cdx_uff_E=478.23	-6.1	0	0
1KEX_Zileuton.cdx_uff_E=393.30	-6.7	0	0
1KEX_Ziprasidone_hydrochloride.cdx_uff_E=756.96	-7.4	0	0
1KEX_Aurora_A_Inhibitor_I.cdx_uff_E=466.72	-6.2	0	0
1KEX_Ispinesib	_SB-715992.cdx_uff_E=1173.48	-6.7	0	0
1KEX_Tipifarnib.cdx_uff_E=581.46	-7.1	0	0
1KEX_PHA-6806320.cdx_uff_E=865.26	-5.7	0	0
1KEX_SB207499.cdx_uff_E=341.67	-7.3	0	0
1KEX_untitled.cdx_uff_E=916.62	-6.8	0	0
1KEX_Thiazovivin.cdx_uff_E=383.18	-6.6	0	0
1KEX_sp600125.cdx_uff_E=450.25	-7.3	0	0
1KEX_FG-4592.cdx_uff_E=216.73	-7.5	0	0
1KEX_TSU-68_(SU6668).cdx_uff_E=544.14	-7.4	0	0
1KEX_FCE28073.cdx_uff_E=620.07	-3	0	0
1KEX_GSK429286A.cdx_uff_E=561.10	-7.7	0	0
1KEX_AS-703026.cdx_uff_E=271.86	-6.2	0	0
1KEX_SB525334.cdx_uff_E=414.18	-7.4	0	0
1KEX_VX-222.cdx_uff_E=1492.60	-7	0	0
1KEX_BMS-790052.cdx_uff_E=1025.00	-4.8	0	0
1KEX_Iloperidone.cdx_uff_E=537.91	-7	0	0
1KEX_MC-1568.cdx_uff_E=306.59	-7.4	0	0
1KEX_HMN-214.cdx_uff_E=818.12	-6.7	0	0
1KEX_AEE-788.cdx_uff_E=785.60	-7.1	0	0
1KEX_PHA-793887.cdx_uff_E=1662.07	-7	0	0
1KEX_PIK-93_uff_E=743.62	-6.9	0	0
1KEX_AP24534.cdx_uff_E=1804.99	-7.5	0	0
1KEX_Fludarabine.cdx_uff_E=765.53	-6.8	0	0
1KEX_CELLCEPT_(mycophenolate_mofetil).cdx_uff_E=694.50	-7.2	0	0
1KEX_NEOTHYLLINE_(dyphylline).cdx_uff_E=427.10	-6.2	0	0
1KEX_CIALIS_(tadalafil).cdx_uff_E=1397.18	-6.9	0	0
1KEX_NEORAL_(cyclosporine).cdx_uff_E=911.68	57.9	0	0
1KEX_SB_939.cdx_uff_E=489.94	-6	0	0
1KEX_P529.cdx_uff_E=329.51	-7.5	0	0
1KEX_XL-765.cdx_uff_E=909.40	-6.6	0	0
1KEX_AT7519.cdx_uff_E=579.63	-6.6	0	0
1KEX_MK-1775.cdx_uff_E=616.46	-7.5	0	0
1KEX_AC220.cdx_uff_E=1046.86	-3.8	0	0
1KEX_s4075.cdx_uff_E=1547.83	-6.2	0	0
1KEX_A-966492.cdx_uff_E=454.53	-7.2	0	0
1KEX_Hesperadin_.cdx_uff_E=1143.65	-7	0	0
1KEX_BIX02188.cdx_uff_E=711.26	-6.8	0	0
1KEX_BIX02189.cdx_uff_E=745.39	-6.7	0	0
1KEX_Milnacipran_hydrochloride.cdx_uff_E=1291.61	-5.6	0	0
1KEX_Darifenacin_hydrobromide.cdx_uff_E=465.10	-8.4	0	0
1KEX_2-Thiouracil.cdx_uff_E=40.60	-4.2	0	0
1KEX_AZD7762.cdx_uff_E=535.40	-7.1	0	0
1KEX_R406_free_base.cdx_uff_E=491.29	-6.9	0	0
1KEX_DMXAA.cdx_uff_E=189.65	-7	0	0
1KEX_Febuxostat.cdx_uff_E=455.20	-6.5	0	0
1KEX_Dapagliflozin_(BMS-512148).cdx_uff_E=841.84	-7.6	0	0
1KEX_Pimobendan.cdx_uff_E=460.48	-7.3	0	0
1KEX_Azelastine_hydrochloride.cdx_uff_E=642.31	-7	0	0
1KEX_Clarithromycin.cdx_uff_E=7175.00	-5.5	0	0
1KEX_AZD_8055.cdx_uff_E=783.93	-6.1	0	0
1KEX_EX527.cdx_uff_E=396.29	-6.9	0	0
1KEX_PHT-427.cdx_uff_E=840.21	-6	0	0
1KEX_KRN633.cdx_uff_E=353.25	-6.6	0	0
1KEX_AT7867.cdx_uff_E=466.73	-7.8	0	0
1KEX_BMS777607.cdx_uff_E=367.81	-6.4	0	0
1KEX_VX-809.cdx_uff_E=2817.75	-8.9	0	0
1KEX_ALVESCO_(ciclesonide).cdx_uff_E=470.94	-7.6	0	0
1KEX_PD318088.cdx_uff_E=240.74	-6.8	0	0
1KEX_KU-60019.cdx_uff_E=925.98	-7.5	0	0
1KEX_BS-181.cdx_uff_E=414.12	-6	0	0
1KEX_Fasudil_HCl.cdx_uff_E=752.02	-7.6	0	0
1KEX_BIRB_796_(Doramapimod).cdx_uff_E=546.67	-7	0	0
1KEX_Tie_2k_inase_inhibitor.cdx_uff_E=512.47	-7	0	0
1KEX_Candesartan.cdx_uff_E=927.05	-7.4	0	0
1KEX_Apixaban.cdx_uff_E=669.09	-5.9	0	0
1KEX_Semagacestat.cdx_uff_E=273.86	-7.3	0	0
1KEX_NVP-BSK805_2HCl_uff_E=513.03	-7.4	0	0
1KEX_Furosemide.cdx_uff_E=646.73	-6.7	0	0
1KEX_MESTINON_(pyridostigmine_bromide).cdx_uff_E=90.51	-1.2	0	0
1KEX_MIFEPREX_(mifepristone).cdx_uff_E=825.04	-6.1	0	0
1KEX_RILUZOLE_(riluzole).cdx_uff_E=350.82	-6.5	0	0
1KEX_SULLA_(sulfameter).cdx_uff_E=1617.41	-6.4	0	0
1KEX_ACETADOTE_(acetylcysteine).cdx_uff_E=638.26	-4.3	0	0
1KEX_ALLI_(orlistat).cdx_uff_E=733.32	-5.6	0	0
1KEX_ALLOPURINOL_(allopurinol).cdx_uff_E=295.64	-4.9	0	0
1KEX_ACCOLATE_(zafirlukast).cdx_uff_E=1192.98	-7.2	0	0
1KEX_ACHES-N-PAIN_(ibuprofen).cdx_uff_E=193.93	-6.7	0	0
1KEX_ACTRON_(ketoprofen).cdx_uff_E=192.72	-7.4	0	0
1KEX_Artesunate.cdx_uff_E=551.18	-8.2	0	0
1KEX_AT101.cdx_uff_E=886.60	-3	0	0
1KEX_TYZEKA_(telbivudine).cdx_uff_E=369.58	-6.2	0	0
1KEX_BENOQUIN_(monobenzone).cdx_uff_E=113.88	-6.5	0	0
1KEX_EZETIMIBE_(ezetimibe).cdx_uff_E=1283.32	-6.9	0	0
1KEX_DYNACIRC_(isradipine).cdx_uff_E=881.86	-7.4	0	0
1KEX_AMINOCAPROIC_ACID_(aminocaproic_acid).cdx_uff_E=6.93	-4.3	0	0
1KEX_Pregnenolone.cdx_uff_E=383.38	-7.7	0	0
1KEX_AMINOPHYLLINE_(aminophylline).cdx_uff_E=5492644220.12	-8.3	0	0
1KEX_AMPHICOL_(chloramphenicol).cdx_uff_E=383.53	-6.8	0	0
1KEX_ANTABUSE_(disulfiram).cdx_uff_E=319.67	-4.5	0	0
1KEX_APRISO_(mesalamine).cdx_uff_E=62.09	-5.5	0	0
1KEX_ATROVENT_HFA_(ipratropium_bromide).cdx_uff_E=5881.13	-1.2	0	0
1KEX_GEMCITABINE_(gemcitabine).cdx_uff_E=230.13	-6.1	0	0
1KEX_CARBAMAZEPINE_(carbamazepine).cdx_uff_E=446.26	-7.3	0	0
1KEX_DIDANOSINE_(didanosine).cdx_uff_E=516.84	-6.4	0	0
1KEX_ENDOMETRIN_(progesterone).cdx_uff_E=433.71	-6.6	0	0
1KEX_EPIVIR_(lamivudine).cdx_uff_E=285.32	-5.7	0	0
1KEX_EXJADE_(deferasirox).cdx_uff_E=509.24	-7	0	0
1KEX_DCC-2036.cdx_uff_E=595.49	-7.6	0	0
1KEX_FELDENE_(piroxicam).cdx_uff_E=1745.64	-6.8	0	0
1KEX_HEPSERA_(adefovir_dipivoxil).cdx_uff_E=863.72	-6.5	0	0
1KEX_HIVID_(zalcitabine).cdx_uff_E=267.63	-6.1	0	0
1KEX_IMURAN_(azathioprine).cdx_uff_E=661.66	-6.6	0	0
1KEX_INDOCIN_(indomethacin).cdx_uff_E=550.59	-7	0	0
1KEX_MELOXICAM_(meloxicam).cdx_uff_E=826.31	-6.7	0	0
1KEX_METHOCARBAMOL_(methocarbamol).cdx_uff_E=166.69	-5.8	0	0
1KEX_MICARDIS_(telmisartan).cdx_uff_E=960.06	-7.8	0	0
1KEX_MINTEZOL_(thiabendazole).cdx_uff_E=510.06	-6	0	0
1KEX_NEVIRAPINE_(nevirapine).cdx_uff_E=1745.03	-6.7	0	0
1KEX_OXYTROL_(oxybutynin).cdx_uff_E=235.43	-6.5	0	0
1KEX_Pitavastatin_calcium.cdx_uff_E=2970.66	-1.1	0	0
1KEX_THIOGUANINE_(thioguanine).cdx_uff_E=292.29	-4.8	0	0
1KEX_VIDAZA_(azacitidine).cdx_uff_E=498.80	-6	0	0
1KEX_VIRA-A_(vidarabine).cdx_uff_E=756.56	-6.5	0	0
1KEX_VUMON_(teniposide).cdx_uff_E=2478.99	-6.6	0	0
1KEX_XIFAXAN_(rifaximin).cdx_uff_E=1712.53	-3.9	0	0
1KEX_ZOCOR_(simvastatin).cdx_uff_E=442.80	-7	0	0
1KEX_ALTACE_(ramipril).cdx_uff_E=837.86	-6.6	0	0
1KEX_RANEXA_(ranolazine).cdx_uff_E=281.86	-6.2	0	0
1KEX_RANITIDINE_(ranitidine).cdx_uff_E=461.64	-5.4	0	0
1KEX_ADALAT_(nifedipine).cdx_uff_E=465.91	-7.3	0	0
1KEX_Amiloride_hydrochloride.cdx_uff_E=91.24	-5.7	0	0
1KEX_Baricitinib.cdx_uff_E=1517.23	-7.3	0	0
1KEX_CTEP.cdx_uff_E=1370.80	-6.8	0	0
1KEX_Amlodipine_besylate.cdx_uff_E=813.13	-5.6	0	0
1KEX_cimetidine.cdx_uff_E=410.12	-5.7	0	0
1KEX_clemastine_fumarate.cdx_uff_E=305.65	-4.3	0	0
1KEX_Methylthiouracil.cdx_uff_E=39.03	-4.6	0	0
1KEX_LANIAZID_(isoniazid).cdx_uff_E=78.95	-5	0	0
1KEX_LEVOFLOXACIN_(levofloxacin).cdx_uff_E=944.82	-7.3	0	0
1KEX_LEXXEL_(enalapril_maleate).cdx_uff_E=276.96	-4.4	0	0
1KEX_MENADIONE_(menadione).cdx_uff_E=82.00	-6.6	0	0
1KEX_Metformin_hydrochloride.cdx_uff_E=38.09	-4.4	0	0
1KEX_Methoxsalen.cdx_uff_E=322.86	-6.4	0	0
1KEX_Nolvadex_(Tamoxifen_Citrate).cdx_uff_E=472.62	-4.9	0	0
1KEX_PF_3716556.cdx_uff_E=790.27	-6.8	0	0
1KEX_PAMINE_(methscopolamine_bromide).cdx_uff_E=1835.96	-1.2	0	0
1KEX_PROPYLTHIOURACIL_(propylthiouracil).cdx_uff_E=51.52	-5.7	0	0
1KEX_untitled.cdx_uff_E=546.13	-7.3	0	0
1KEX_untitled.cdx_uff_E=595.03	-7.4	0	0
1KEX_Raltegravir.cdx_uff_E=1402.52	-7.2	0	0
1KEX_pyrimethamine.cdx_uff_E=287.13	-6.4	0	0
1KEX_Sulindac.cdx_uff_E=434.85	-7.7	0	0
1KEX_Tanshinone_I.cdx_uff_E=367.80	-8.5	0	0
1KEX_Tanshinone_IIA.cdx_uff_E=1201.09	-8.7	0	0
1KEX_Tetrahydropapaverine_hydrochloride.cdx_uff_E=539.46	-6.6	0	0
1KEX_Ursolic_acid.cdx_uff_E=528.02	-6.8	0	0
1KEX_Aloin.cdx_uff_E=415.80	-7	0	0
1KEX_Biochanin_A.cdx_uff_E=197.28	-6.8	0	0
1KEX_Butylscopolamine_bromide.cdx_uff_E=1854.68	-1.2	0	0
1KEX_Dioscin.cdx_uff_E=1196.45	-4.6	0	0
1KEX_Diosmetin.cdx_uff_E=176.78	-7.8	0	0
1KEX_Indirubin.cdx_uff_E=550.17	-7.6	0	0
1KEX_Naringin_Dihydrochalcone.cdx_uff_E=399.05	-7	0	0
1KEX_Polydatin.cdx_uff_E=593.33	-7.1	0	0
1KEX_Metoprolol_tartrate.cdx_uff_E=28382470215.61	-6.1	0	0
1KEX_Nimesulide.cdx_uff_E=537.03	-6.3	0	0
1KEX_Orphenadrine_citrate.cdx_uff_E=238.20	-4.9	0	0
1KEX_Pioglitazone_hydrochloride.cdx_uff_E=316.29	-7.6	0	0
1KEX_AMG_458.cdx_uff_E=725.04	-6.7	0	0
1KEX_Anacetrapib.cdx_uff_E=698.35	-8.2	0	0
1KEX_Arry-380.cdx_uff_E=1040.55	-7.5	0	0
1KEX_PHA-848125.cdx_uff_E=1460.03	-7.2	0	0
1KEX_AT13387.cdx_uff_E=728.94	-7.5	0	0
1KEX_AZ628.cdx_uff_E=1343.34	-8.5	0	0
1KEX_CHIR-98014.cdx_uff_E=542.24	-6	0	0
1KEX_Ganetespib(STA-9090).cdx_uff_E=756.07	-8.1	0	0
1KEX_GW788388(1).cdx_uff_E=692.62	-7.9	0	0
1KEX_Lapatinib_freebase.cdx_uff_E=907.11	-7.6	0	0
1KEX_MK-8245.cdx_uff_E=712.15	-7	0	0
1KEX_NVP-BGT226.cdx_uff_E=776.47	-4.4	0	0
1KEX_YM201636.cdx_uff_E=660.81	-7.8	0	0
1KEX_AG1024.cdx_uff_E=103.28	-6.5	0	0
1KEX_Amiodarone_hydrochloride.cdx_uff_E=614.67	-6.3	0	0
1KEX_Pefloxacine_mesylate.cdx_uff_E=1726.05	-3	0	0
1KEX_KW-2478.cdx_uff_E=682.62	-5.5	0	0
1KEX_3-Methyladenine.cdx_uff_E=292.86	-4.6	0	0
1KEX_ARQ-197.cdx_uff_E=937.36	-8.7	0	0
1KEX_BX-795.cdx_uff_E=500.22	-6.7	0	0
1KEX_BX-912.cdx_uff_E=463.91	-7.3	0	0
1KEX_NVP-BVU972.cdx_uff_E=630.25	-8.1	0	0
1KEX_PCI-34051.cdx_uff_E=391.88	-7.2	0	0
1KEX_Dalcetrapib__JTT-705__.cdx_uff_E=305.91	-6.3	0	0
1KEX_RG108.cdx_uff_E=695.81	-7.9	0	0
1KEX_SB705498.cdx_uff_E=221.72	-7.4	0	0
1KEX_Canagliflozin.cdx_uff_E=984.03	-8	0	0
1KEX_CUDC-907.cdx_uff_E=660.29	-6.7	0	0
1KEX_Dovitinib_Dilactic_acid_(TKI258_Dilactic_aci_uff_E=4685890880439.77	-8.1	0	0
1KEX_AST-1306.cdx_uff_E=928.64	-5.8	0	0
1KEX_BMS265246.cdx_uff_E=577.69	-7.5	0	0
1KEX_MK-2048.cdx_uff_E=747.92	-7.4	0	0
1KEX_SB505124.cdx_uff_E=543.43	-7.2	0	0
1KEX_MK-2461.cdx_uff_E=1094.44	-8.1	0	0
1KEX_Nocodazole.cdx_uff_E=545.79	-7.7	0	0
1KEX_CPI-613.cdx_uff_E=162.44	-5.5	0	0
1KEX_PF-5274857.cdx_uff_E=683.15	-7.2	0	0
1KEX_M344.cdx_uff_E=92.46	-6	0	0
1KEX_RITA_(NSC_652287).cdx_uff_E=642.92	-6.9	0	0
1KEX_AZD2014.cdx_uff_E=679.50	-6.9	0	0
1KEX_TAK-285.cdx_uff_E=592.43	-7.3	0	0
1KEX_A-803467.cdx_uff_E=347.13	-7.2	0	0
1KEX_CP-690550.cdx_uff_E=680.91	-7	0	0
1KEX_Istradefylline_(KW-6002).cdx_uff_E=510.69	-5.8	0	0
1KEX_Torcetrapib.cdx_uff_E=530.08	-7.1	0	0
1KEX_WP1066.cdx_uff_E=251.27	-7.6	0	0
1KEX_Rimonabant.cdx_uff_E=725.11	-5.4	0	0
1KEX_Cabazitaxel.cdx_uff_E=2022.00	-5.6	0	0
1KEX_Bufexamac.cdx_uff_E=142.54	-6.7	0	0
1KEX_Lamotrigine.cdx_uff_E=239.84	-6.6	0	0
1KEX_PMSF.cdx_uff_E=376.04	-5.6	0	0
1KEX_Piceatannol.cdx_uff_E=105.56	-6.9	0	0
1KEX_Sotrastaurin__AEB071__.cdx_uff_E=919.48	-8.1	0	0
1KEX_Lonafarnib.cdx_uff_E=513.75	-6.9	0	0
1KEX_Sirtinol.cdx_uff_E=391.91	-7.4	0	0
1KEX_VN124-1__TOK-001__.cdx_uff_E=577.46	-7.6	0	0
1KEX_Aminoglutethimide_.cdx_uff_E=153.81	-7	0	0
1KEX_VISUDYNE_(verteporfin).cdx_uff_E=1098.07	-5.9	0	0
1KEX_Atazanavir_Sulfate.cdx_uff_E=1056.63	-3.1	0	0
1KEX_AZD4547.cdx_uff_E=596.27	-6.7	0	0
1KEX_GDC-0068.cdx_uff_E=401.87	-6.9	0	0
1KEX_GSK2118436.cdx_uff_E=944.33	-7.8	0	0
1KEX_AG-879.cdx_uff_E=1855.28	-6.2	0	0
1KEX_Torin_2.cdx_uff_E=461.34	-8.1	0	0
1KEX_BYL-719.cdx_uff_E=565.62	-7.8	0	0
1KEX_vildagliptin.cdx_uff_E=210.48	-7.3	0	0
1KEX_CEP33779.cdx_uff_E=839.29	-7.1	0	0
1KEX_CI994.cdx_uff_E=158.64	-7.1	0	0
1KEX_Daunomycin_HCL.cdx_uff_E=399.47	-7.2	0	0
1KEX_NVP-TAE226.cdx_uff_E=443.68	-7.2	0	0
1KEX_Quercetin.cdx_uff_E=180.07	-7.3	0	0
1KEX_Sesamin.cdx_uff_E=1681.78	-7.4	0	0
1KEX_Naringenin.cdx_uff_E=197.58	-7.5	0	0
1KEX_Salidroside.cdx_uff_E=545.64	-7.1	0	0
1KEX_ATACAND_(candesartan_cilexetil).cdx_uff_E=1084.69	-7.1	0	0
1KEX_Naftopidil.cdx_uff_E=499.24	-6.6	0	0
1KEX_S-(+)-Rolipram.cdx_uff_E=325.99	-6.7	0	0
1KEX_Atropine_sulfate_monohydrate.cdx_uff_E=1155.44	-1.4	0	0
1KEX_Roflumilast.cdx_uff_E=1294.73	-6.9	0	0
1KEX_E7080.cdx_uff_E=1300.37	-7.8	0	0
1KEX_AZD8330.cdx_uff_E=294.32	-6.1	0	0
1KEX_Atomoxetine_hydrochloride.cdx_uff_E=236.09	-6.3	0	0
1KEX_BRL54443.cdx_uff_E=494.71	-6.8	0	0
1KEX_Amitriptyline_hydrochloride.cdx_uff_E=256.32	-6.9	0	0
1KEX_LDE225.cdx_uff_E=358.76	-7.1	0	0
1KEX_Dabigatran_etexilate.cdx_uff_E=830.28	-6	0	0
1KEX_KW2449.cdx_uff_E=557.80	-7.7	0	0
1KEX_raf265.cdx_uff_E=753.24	-7.9	0	0
1KEX_ITF2357_(Givinostat)_uff_E=415.58	-1.4	0	0
1KEX_Daphnetin.cdx_uff_E=93.62	-6.5	0	0
1KEX_AG14361.cdx_uff_E=674.62	-7	0	0
1KEX_LY2784544.cdx_uff_E=742.76	-7.3	0	0
1KEX_DESLORATADINE_(desloratadine).cdx_uff_E=649.45	-7.6	0	0
1KEX_Oxybutynin_chloride.cdx_uff_E=259.69	-6	0	0
1KEX_SB743921.cdx_uff_E=569.65	-6.6	0	0
1KEX_AVC_(sulfanilamide).cdx_uff_E=678.15	-5.2	0	0
1KEX_Avasimibe.cdx_uff_E=906.98	-7.2	0	0
1KEX_AZD8931.cdx_uff_E=835.51	-7.5	0	0
1KEX_GSK_461364.cdx_uff_E=812.83	-7.2	0	0
1KEX_R406.cdx_uff_E=869.74	-5.6	0	0
1KEX_CYT997.cdx_uff_E=313.07	-7.2	0	0
1KEX_SGI_1776_free_base.cdx_uff_E=440.07	-7.4	0	0
1KEX_raf265.cdx_uff_E=688.07	-7.7	0	0
1KEX_BMS817378.cdx_uff_E=379.20	-7.3	0	0
1KEX_NVP-BHG712.cdx_uff_E=529.62	-7.8	0	0
1KEX_OSI_420.cdx_uff_E=567.10	-6	0	0
1KEX_PIK_293.cdx_uff_E=777.24	-8	0	0
1KEX_Formestane.cdx_uff_E=412.85	-7.5	0	0
1KEX_AZ_960.cdx_uff_E=547.94	-7.5	0	0
1KEX_DAPT.cdx_uff_E=312.31	-7.2	0	0
1KEX_Mubritinib.cdx_uff_E=602.37	-7.7	0	0
1KEX_PP442.cdx_uff_E=662.34	-6.7	0	0
1KEX_CYT_387.cdx_uff_E=399.04	-6.6	0	0
1KEX_SB_590885.cdx_uff_E=643.74	-6.8	0	0
1KEX_(-)-Epigallocatechin_gallate.cdx_uff_E=342.90	-6.9	0	0
1KEX_4-Methylumbelliferone.cdx_uff_E=96.89	-6.1	0	0
1KEX_Andrographolide.cdx_uff_E=535.45	-7	0	0
1KEX_Apigenin.cdx_uff_E=161.37	-7.7	0	0
1KEX_Arbutin.cdx_uff_E=683.02	-6.6	0	0
1KEX_Asiatic_acid.cdx_uff_E=731.01	-6	0	0
1KEX_Baicalein.cdx_uff_E=166.71	-7.7	0	0
1KEX_MPEP.cdx_uff_E=95.69	-6.1	0	0
1KEX_PNU200577.cdx_uff_E=535.30	-6.5	0	0
1KEX_Baicalin.cdx_uff_E=808.95	-8.1	0	0
1KEX_VX_765.cdx_uff_E=389.54	-6.1	0	0
1KEX_Cryptotanshinone.cdx_uff_E=1152.26	-8.6	0	0
1KEX_AMLODIPINE_(amlodipine).cdx_uff_E=257.74	-5.7	0	0
1KEX_Cyclosporin_A.cdx_uff_E=1770.60	20.6	0	0
1KEX_Emodin.cdx_uff_E=144.92	-7.5	0	0
1KEX_10-Hydroxycamptothecin.cdx_uff_E=1542.34	-7.1	0	0
1KEX_Formononetin.cdx_uff_E=186.19	-6.9	0	0
1KEX_Fumalic_acid.cdx_uff_E=73.53	-5.9	0	0
1KEX_Glycyrrhizic_acid.cdx_uff_E=756.81	-5.4	0	0
1KEX_Rotundine.cdx_uff_E=496.07	-6.1	0	0
1KEX_Tolbutamide.cdx_uff_E=616.41	-6	0	0
1KEX_Hesperetin.cdx_uff_E=212.80	-7.6	0	0
1KEX_Honokiol.cdx_uff_E=160.92	-7.1	0	0
1KEX_Icariin.cdx_uff_E=1542.99	-6.4	0	0
1KEX_Indole-3-carbinol.cdx_uff_E=271.59	-5.7	0	0
1KEX_Kaempferol.cdx_uff_E=179.38	-7	0	0
1KEX_Kinetin.cdx_uff_E=492.39	-6.2	0	0
1KEX_Limonin.cdx_uff_E=2100.68	-7.5	0	0
1KEX_Luteolin.cdx_uff_E=162.62	-7.9	0	0
1KEX_Magnolol.cdx_uff_E=161.98	-6.7	0	0
1KEX_Morin.cdx_uff_E=191.30	-1.4	0	0
1KEX_Myricetin.cdx_uff_E=182.19	-7.2	0	0
1KEX_Myricitrin.cdx_uff_E=778.88	-7.3	0	0
1KEX_Nalidixic_acid.cdx_uff_E=159.93	-6.3	0	0
1KEX_Naringin.cdx_uff_E=1392.95	-7.6	0	0
1KEX_Nobiletin.cdx_uff_E=597.64	-6.4	0	0
1KEX_Paeonol.cdx_uff_E=83.43	-6.1	0	0
1KEX_Parthenolide.cdx_uff_E=1660.23	-6.6	0	0
1KEX_Phloretin.cdx_uff_E=251.12	-7.1	0	0
1KEX_Phlorizin.cdx_uff_E=805.43	-7.4	0	0
1KEX_Piperine.cdx_uff_E=395.21	-7.6	0	0
1KEX_Puerarin.cdx_uff_E=783.43	-7.3	0	0
1KEX_Quercetin_dihydrate.cdx_uff_E=175.59	-1.4	0	0
1KEX_Rutaecarpine.cdx_uff_E=429.20	-7.7	0	0
1KEX_Salicin.cdx_uff_E=195.65	-5.9	0	0
1KEX_Dihydromyricetin.cdx_uff_E=265.72	-7.2	0	0
1KEX_Isoliquiritigenin.cdx_uff_E=129.79	-7.6	0	0
1KEX_Sophocarpine.cdx_uff_E=361.20	-6.3	0	0
1KEX_Chrysophanic_acid.cdx_uff_E=146.18	-7.2	0	0
1KEX_Curcumol.cdx_uff_E=279.22	-6.4	0	0
1KEX_Amantadine_HCl.cdx_uff_E=84.10	-4.9	0	0
1KEX_Amfebutamone_HCl.cdx_uff_E=118.02	-6.2	0	0
1KEX_Benserazide_hydrochloride.cdx_uff_E=133.83	-6.5	0	0
1KEX_Bupivacaine_hydrochloride.cdx_uff_E=200.40	-6.3	0	0
1KEX_Chlorpromazine_HCl.cdx_uff_E=336.37	-6	0	0
1KEX_Clozapine.cdx_uff_E=512.67	-6.6	0	0
1KEX_S3942_Cardamonin.cdx_uff_E=157.00	-6.9	0	0
1KEX_Dehydroepiandrosterone.cdx_uff_E=328.26	-8	0	0
1KEX_Domperidone.cdx_uff_E=901.61	-7.9	0	0
1KEX_Estriol.cdx_uff_E=355.22	-7.2	0	0
1KEX_Gallamine_triethiodide.cdx_uff_E=388.58	-1.2	0	0
1KEX_Hexestrol.cdx_uff_E=350.46	-6.9	0	0
1KEX_Imatinib.cdx_uff_E=502.06	-7.3	0	0
1KEX_Manidipine.cdx_uff_E=807.85	-7.1	0	0
1KEX_LY_411575.cdx_uff_E=696.32	-8.2	0	0
1KEX_PCI-32765.cdx_uff_E=676.33	-7	0	0
1KEX_TAK-901.cdx_uff_E=972.67	-6.4	0	0
1KEX_TG1012009.cdx_uff_E=844.99	-7	0	0
1KEX_AMG900.cdx_uff_E=675.26	-8.5	0	0
1KEX_Manidipine_HCl.cdx_uff_E=1811095363.30	-6.2	0	0
1KEX_Milrinone.cdx_uff_E=154.64	-6.8	0	0
1KEX_Mitoxantrone_2HCl_uff_E=213.66	-5.7	0	0
1KEX_Mycophenolic_acid.cdx_uff_E=397.81	-7.4	0	0
1KEX_Nitrendipine.cdx_uff_E=492.40	-6.6	0	0
1KEX_Olanzapine.cdx_uff_E=637.61	-6.2	0	0
1KEX_Olopatadine_HCl.cdx_uff_E=422.85	-7.1	0	0
1KEX_Ozagrel.cdx_uff_E=300.57	-6.7	0	0
1KEX_Pancuronium_bromide.cdx_uff_E=600.40	-1.2	0	0
1KEX_GSK2126458.cdx_uff_E=768.31	-8.2	0	0
1KEX_Racecadotril.cdx_uff_E=443.52	-6.3	0	0
1KEX_Scopolamine_hydrobromide.cdx_uff_E=1740.46	-6.8	0	0
1KEX_Sotalol_HCl.cdx_uff_E=577.46	-6.4	0	0
1KEX_Terbinafine_hydrochloride.cdx_uff_E=967.41	-6.7	0	0
1KEX_Vardenafil_hydrochloride_trihydrate.cdx_uff_E=856.05	-1.4	0	0
1KEX_Maprotiline_hydrochloride.cdx_uff_E=3423.40	-6.5	0	0
1KEX_Asaraldehyde.cdx_uff_E=225.73	-5	0	0
1KEX_untitled.cdx_uff_E=707.19	-7.6	0	0
1KEX_fty720.cdx_uff_E=82.54	-6.1	0	0
1KEX_P.cdx_uff_E=626.26	-5.1	0	0
1KEX_CP-690550_citrate.cdx_uff_E=540.85	-7	0	0
1KEX_CAL-1011.cdx_uff_E=579.88	-7.3	0	0
1KEX_BI_6727.cdx_uff_E=1551.55	0.8	0	0
1KEX_PIK-294.cdx_uff_E=865.18	-8.2	0	0
1KEX_TAME.cdx_uff_E=497.19	-6.6	0	0
1KEX_Telatinib_(BAY_57-9352).cdx_uff_E=435.84	-7.4	0	0
1KEX_Clomipramine_hydrochloride.cdx_uff_E=571.28	-6.3	0	0
1KEX_Phenformin_hydrochloride.cdx_uff_E=89.97	-6.2	0	0
1KEX_AZD5438.cdx_uff_E=708.24	-6.1	0	0
1KEX_CK-1827452.cdx_uff_E=441.89	-6.5	0	0
1KEX_MG132.cdx_uff_E=702.31	-6	0	0
1KEX_OSI-027.cdx_uff_E=811.89	-6.9	0	0
1KEX_PP121.cdx_uff_E=724.87	-7.4	0	0
1KEX_Tolterodine_tartrate.cdx_uff_E=663.73	-4.5	0	0
1KEX_WP1130.cdx_uff_E=375.57	-6.8	0	0
1KEX_Isoprenaline_hydrochloride.cdx_uff_E=191.50	-5.9	0	0
1KEX_BKM-120.cdx_uff_E=254.32	-8.3	0	0
1KEX_CX-4945.cdx_uff_E=221.10	-7.5	0	0
1KEX_LY2157299.cdx_uff_E=630.85	-7.8	0	0
1KEX_NPS-2143.cdx_uff_E=1369.20	-7.5	0	0
1KEX_TAK733.cdx_uff_E=378.68	-6.9	0	0
1KEX_URB597.cdx_uff_E=357.22	-7.9	0	0
1KEX_CCT128930.cdx_uff_E=455.78	-6.9	0	0
1KEX_R7935788.cdx_uff_E=1047.86	-6.6	0	0
1KEX_BMS806.cdx_uff_E=624.16	-7.8	0	0
1KEX_A66.cdx_uff_E=713.14	-7.1	0	0
1KEX_A-674563.cdx_uff_E=525.23	-7.6	0	0
1KEX_AS252424.cdx_uff_E=354.16	-8.1	0	0
1KEX_AS604850.cdx_uff_E=1219.25	-7.4	0	0
1KEX_CAY10505.cdx_uff_E=357.30	-7.1	0	0
1KEX_CHIR124.cdx_uff_E=651.41	-7.7	0	0
1KEX_LY2608204.cdx_uff_E=3077.44	-5.6	0	0
1KEX_GSK1349572.cdx_uff_E=1032.31	-7.6	0	0
1KEX_MK0752.cdx_uff_E=638.37	-7.1	0	0
1KEX_PF2545920.cdx_uff_E=484.27	-7.7	0	0
1KEX_SB408124.cdx_uff_E=214.04	-7.2	0	0
1KEX_TAK-700.cdx_uff_E=1405.88	-8.1	0	0
1KEX_PF-00562271.cdx_uff_E=1375.73	-5.2	0	0
1KEX_R547.cdx_uff_E=681.64	-6.9	0	0
1KEX_SNX2112.cdx_uff_E=432.09	-8	0	0
1KEX_WAY-600.cdx_uff_E=1101.75	-7.5	0	0
1KEX_WYE125132.cdx_uff_E=637.97	-6.6	0	0
1KEX_untitled.cdx_uff_E=2037.08	-6.9	0	0
1KEX_BMS-754807.cdx_uff_E=1763.39	-7.5	0	0
1KEX_Suplatast_tosylate.cdx_uff_E=838.12	-5.9	0	0
1KEX_TWS119.cdx_uff_E=395.79	-7.7	0	0
1KEX_untitled.cdx_uff_E=667.91	-7.3	0	0
1KEX_937174-76-0.cdx_uff_E=792.53	-6.5	0	0
1KEX_Ginkgolide_A.cdx_uff_E=1154.29	-7.2	0	0
1KEX_Curcumin.cdx_uff_E=184.00	-7.1	0	0
1KEX_Ciproxifan.cdx_uff_E=1595.92	-4.4	0	0
1KEX_LY2603618.cdx_uff_E=228.83	-6.1	0	0
1KEX_Clinofbrate.cdx_uff_E=322.22	-6.4	0	0
1KEX_GSK1120212.cdx_uff_E=2131.95	-7.9	0	0
1KEX_ICG001.cdx_uff_E=1255.71	-6.8	0	0
1KEX_PF3845.cdx_uff_E=324.76	-8.1	0	0
1KEX_SNX5422.cdx_uff_E=553.63	-7.5	0	0
1KEX_BMY7378.cdx_uff_E=418.82	-6.9	0	0
1KEX_PHA-665752.cdx_uff_E=1169.55	-7.4	0	0
1KEX_Geldanamycin.cdx_uff_E=345.98	-7	0	0
1KEX_A769662.cdx_uff_E=550.03	-8.4	0	0
1KEX_BRL15572.cdx_uff_E=5176706822.95	-7.1	0	0
1KEX_KX2-391.cdx_uff_E=481.41	-7.2	0	0
1KEX_CP91149.cdx_uff_E=594.90	-7.2	0	0
1KEX_GSK1838705A.cdx_uff_E=942.15	-6.8	0	0
1KEX_YO_01027.cdx_uff_E=664.23	-8.4	0	0
1KEX_ZM336372.cdx_uff_E=321.14	-7.4	0	0
1KEX_GSK1070916.cdx_uff_E=847.12	-6.9	0	0
1KEX_JTC801.cdx_uff_E=301.11	-7.1	0	0
1KEX_TG101348.cdx_uff_E=760.81	-7.4	0	0
1KEX_AZ3146.cdx_uff_E=821.63	-6.7	0	0
1KEX_CH2132799.cdx_uff_E=1863.75	-6.7	0	0
1KEX_GDC_0980.cdx_uff_E=521.83	-6.7	0	0
1KEX_Nepicastat_hydrochloride.cdx_uff_E=445.25	-7.7	0	0
1KEX_Brompheniramine_maleate.cdx_uff_E=220.66	-4.4	0	0
1KEX_CARVEDILOL_(carvedilol).cdx_uff_E=533.39	-5.9	0	0
1KEX_Ropinirole_HCl_uff_E=493.13	-6.3	0	0
1KEX_Flavopiridol_hydrochloride.cdx_uff_E=327.58	-8.1	0	0
1KEX_PH797804.cdx_uff_E=481.31	-8.1	0	0
1KEX_PF299804.cdx_uff_E=698.14	-6.9	0	0
1KEX_SB415286.cdx_uff_E=605.21	-6.8	0	0
1KEX_INK_128.cdx_uff_E=716.22	-7	0	0
1KEX_Linagliptin.cdx_uff_E=763.04	-6.6	0	0
1KEX_SCH727965.cdx_uff_E=595.01	-6.9	0	0
1KEX_MK-5108.cdx_uff_E=448.58	-7.5	0	0
1KEX_CP868569.cdx_uff_E=880.50	-7.6	0	0
1KEX_BENICAR_(olmesartan_medoxomil).cdx_uff_E=1103.96	-7.5	0	0
1KEX_PAC1.cdx_uff_E=514.45	-6.9	0	0
1KEX_Tubastatin_A_hydrochloride.cdx_uff_E=503.92	-7.5	0	0
1KEX_AG-1478.cdx_uff_E=296.27	-6.8	0	0
1KEX_PF-04691502.cdx_uff_E=613.30	-6.2	0	0
1KEX_Benidipine_hydrochloride.cdx_uff_E=463.47	-7.2	0	0
1KEX_RS-127445.cdx_uff_E=217.95	-7.7	0	0
1KEX_Ketotifen_fumarate.cdx_uff_E=774.82	-4.2	0	0
1KEX_Lacidipine.cdx_uff_E=651.93	-6.3	0	0
1KEX_MIRTAZAPINE_(mirtazapine).cdx_uff_E=557.53	-7.1	0	0
1KEX_Tetracaine_hydrochloride.cdx_uff_E=163.97	-5.8	0	0
1KEX_Urapidil_hydrochloride.cdx_uff_E=474.23	-6.3	0	0
1KEX_Albendazole_oxide.cdx_uff_E=706.48	-6.9	0	0
1KEX_Bifonazole.cdx_uff_E=480.74	-7.5	0	0
1KEX_Phentolamine_mesilate.cdx_uff_E=874.25	-3	0	0
1KEX_Uridine.cdx_uff_E=521.28	-6.2	0	0
1KEX_ENALAPRILAT_(enalaprilat).cdx_uff_E=183.15	-1.4	0	0
1KEX_Acemetacin.cdx_uff_E=541.78	-7.1	0	0
1KEX_Buflomedil_hydrochloride.cdx_uff_E=396.65	-5.7	0	0
1KEX_Lonidamine.cdx_uff_E=494.23	-6.9	0	0
1KEX_Tolfenamic_acid.cdx_uff_E=152.46	-7.1	0	0
1KEX_Tolvaptan.cdx_uff_E=688.50	-6.9	0	0
1KEX_Zidovudine.cdx_uff_E=409.83	-5.9	0	0
1KEX_10-DAB.cdx_uff_E=1131.93	-7.5	0	0
1KEX_Cephalomannine.cdx_uff_E=1752.65	-6	0	0
1KEX_Genipin.cdx_uff_E=327.33	-6.3	0	0
1KEX_Geniposide.cdx_uff_E=446.02	-6.5	0	0
1KEX_Gliclazide.cdx_uff_E=615.69	-8.2	0	0
1KEX_Quinapril_hydrochloride.cdx_uff_E=428.38	-7	0	0
1KEX_Atracurium_besylate.cdx_uff_E=1701.85	-5.6	0	0
1KEX_Captopril.cdx_uff_E=361.68	-5	0	0
1KEX_Cyproheptadine_hydrochloride.cdx_uff_E=615.60	-7.8	0	0
1KEX_Cyproterone_acetate.cdx_uff_E=1579.69	-7.4	0	0
1KEX_Gimeracil.cdx_uff_E=45.40	-4.9	0	0
1KEX_Memantine_HCl.cdx_uff_E=80.43	-5.4	0	0
1KEX_JNJ1661010.cdx_uff_E=590.11	-8	0	0
1KEX_ML133_HCL.cdx_uff_E=169.94	-7.2	0	0
1KEX_CP_673451.cdx_uff_E=633.71	-6.7	0	0
1KEX_LY2811376.cdx_uff_E=206.63	-7.5	0	0
1KEX_Thalidomide.cdx_uff_E=470.08	-7.7	0	0
1KEX_Finasteride.cdx_uff_E=5902.42	-8.4	0	0
1KEX_Bisoprolol_Fumarate.cdx_uff_E=355.96	-4.2	0	0
1KEX_Entecavir_hydrate.cdx_uff_E=619.25	-1.4	0	0
1KEX_Rufinamide.cdx_uff_E=387.13	-6.9	0	0
1KEX_Acarbose.cdx_uff_E=2787.71	-6.6	0	0
1KEX_Tiotropium_Bromide_hydrate_uff_E=2083.65	-1.2	0	0
1KEX_Tioxolone.cdx_uff_E=321.07	-5.4	0	0
1KEX_ADX47273.cdx_uff_E=546.91	-7.8	0	0
1KEX_PHA.cdx_uff_E=305.36	-6.7	0	0
1KEX_Betaxolol_hydrochloride.cdx_uff_E=1452.58	-6.1	0	0
1KEX_TPCA-1.cdx_uff_E=321.39	-6.8	0	0
1KEX_Entacapone.cdx_uff_E=367.49	-7.2	0	0
1KEX_Articaine_hydrochloride.cdx_uff_E=474.98	-5.6	0	0
1KEX_Gliquidone.cdx_uff_E=803.02	-7.5	0	0
1KEX_Benztropine_mesylate.cdx_uff_E=772.07	-3	0	0
1KEX_Betahistine_dihydrochloride.cdx_uff_E=57.11	-4.9	0	0
1KEX_Brinzolamide.cdx_uff_E=1107.91	-5.9	0	0
1KEX_Flumequine.cdx_uff_E=224.43	-7	0	0
1KEX_Trifluoperazine_dihydrochloride.cdx_uff_E=307.62	-7.4	0	0
1KEX_Meptazinol_hydrochloride.cdx_uff_E=147.57	-6.5	0	0
1KEX_Reboxetine_mesylate.cdx_uff_E=2651.33	-2.9	0	0
1KEX_Triflusal.cdx_uff_E=104.87	-6.7	0	0
1KEX_AZD_6482.cdx_uff_E=455.54	-7.2	0	0
1KEX_Varlitinib(ARRY-334543).cdx_uff_E=623.20	-7.6	0	0
1KEX_Catharanthine.cdx_uff_E=574.33	-6.7	0	0
1KEX_Fexofenadine_HCl.cdx_uff_E=431.45	-7.6	0	0
1KEX_Moclobemide.cdx_uff_E=333.14	-6.3	0	0
1KEX_Tideglusib.cdx_uff_E=605.90	-7.6	0	0
1KEX_ARN-509.cdx_uff_E=2399.35	-7.3	0	0
1KEX_carfilzomib(PR-171).cdx_uff_E=1736.35	-6	0	0
1KEX_VIOXX_(rofecoxib).cdx_uff_E=741.54	-7.4	0	0
1KEX_Azilsartan.cdx_uff_E=973.20	-7.9	0	0
1KEX_Semaxanib.cdx_uff_E=494.15	-7.1	0	0
1KEX_SAR131675.cdx_uff_E=1076.04	-6.2	0	0
1KEX_SB-269970_HCl.cdx_uff_E=667.57	-5.9	0	0
1KEX_AM251.cdx_uff_E=535.36	-6.1	0	0
1KEX_StemRegenin_1.cdx_uff_E=732.45	-7.1	0	0
1KEX_Otilonium_Bromide.cdx_uff_E=286.09	-1.2	0	0
1KEX_Cyclocytidine_hydrochloride.cdx_uff_E=481.23	-5.7	0	0
1KEX_IMD0354.cdx_uff_E=153.14	-7.7	0	0
1KEX_ML130.cdx_uff_E=771.40	-7.7	0	0
1KEX_T0070907.cdx_uff_E=161.06	-6.8	0	0
1KEX_E7050.cdx_uff_E=1918.95	-6.7	0	0
1KEX_Bosentan_hydrate.cdx_uff_E=999.52	-1.4	0	0
1KEX_WHI-P154.cdx_uff_E=205.59	-6.9	0	0
1KEX_VUF_10166.cdx_uff_E=317.21	-6.1	0	0
1KEX_Alverine_citrate.cdx_uff_E=1557.24	-5	0	0
1KEX_Azelnidipine.cdx_uff_E=975.47	-7.3	0	0
1KEX_Diclofenac_Diethylamine.cdx_uff_E=267.65	-3.1	0	0
1KEX_Dexmedetomidine.cdx_uff_E=344.65	-7	0	0
1KEX_Apocynin_(acetovanillone).cdx_uff_E=70.83	-5.5	0	0
1KEX_Schisandrin_B.cdx_uff_E=609.73	-6.1	0	0
1KEX_Gambogic_acid.cdx_uff_E=771.17	-6.9	0	0
1KEX_etravirine_(TMC125).cdx_uff_E=349.58	-6.5	0	0
1KEX_U-104.cdx_uff_E=536.11	-6.5	0	0
1KEX_MRS_2578.cdx_uff_E=412.81	-5.8	0	0
1KEX_Camostat_mesilate.cdx_uff_E=798.58	-3	0	0
1KEX_Rupatadine_fumarate.cdx_uff_E=813.41	-4.3	0	0
1KEX_GW4064.cdx_uff_E=664.45	-7.3	0	0
1KEX_IEM_1754_dihydrobroMide.cdx_uff_E=93.43	-5.7	0	0
1KEX_A_205804.cdx_uff_E=401.79	-6.7	0	0
1KEX_IKK-16.cdx_uff_E=795.53	-6.6	0	0
1KEX_Betulinic_acid.cdx_uff_E=555.54	-6.7	0	0
1KEX_Triptolide.cdx_uff_E=4680.06	-8.1	0	0
1KEX_PF-562271.cdx_uff_E=817.84	-7.5	0	0
1KEX_Pirfenidone.cdx_uff_E=132.46	-6.7	0	0
1KEX_GW_441756.cdx_uff_E=590.84	-6.8	0	0
1KEX_BI-D1870.cdx_uff_E=332.69	-7.5	0	0
1KEX_SB_271046.cdx_uff_E=899.22	-7.2	0	0
1KEX_SB_742457.cdx_uff_E=610.61	-7.7	0	0
1KEX_Tyrphostin_AG_17.cdx_uff_E=1857.01	-6.8	0	0
1KEX_ZM323881_HCl.cdx_uff_E=230.67	-7.9	0	0
1KEX_ZM306416.cdx_uff_E=300.18	-6.8	0	0
1KEX_CCG_50014.cdx_uff_E=507.36	-6.7	0	0
1KEX_S-Ruxolitinib.cdx_uff_E=702.20	-7.4	0	0
1KEX_Lumiracoxib.cdx_uff_E=213.30	-6.6	0	0
1KEX_JNJ7777120.cdx_uff_E=474.00	-6.8	0	0
1KEX_Duloxetine_hydrochloride.cdx_uff_E=502.38	-6.6	0	0
1KEX_Almotriptan_malate.cdx_uff_E=802.99	-4.3	0	0
1KEX_Paroxetine_hydrochloride.cdx_uff_E=346.73	-7.5	0	0
1KEX_Terazosin_hydrochloride.cdx_uff_E=335.86	-1.4	0	0
1KEX_Ivabradine_hydrocloride.cdx_uff_E=1290.64	-6.6	0	0
1KEX_Betaxolol.cdx_uff_E=1137.77	-6.3	0	0
1KEX_Cisatracurium_besylate.cdx_uff_E=1563.69	-5.6	0	0
1KEX_Levosulpiride.cdx_uff_E=669.01	-6.4	0	0
1KEX_Naltrexone_hydrochloride.cdx_uff_E=1502.11	-6.6	0	0
1KEX_PF477736.cdx_uff_E=913.02	-8.5	0	0
1KEX_GW9662.cdx_uff_E=161.05	-6.9	0	0
1KEX_Go_6983.cdx_uff_E=930.51	-7	0	0
1KEX_Dapivirine.cdx_uff_E=298.54	-7.3	0	0
1KEX_ML_161.cdx_uff_E=193.96	-7.3	0	0
1KEX_HC_030031.cdx_uff_E=489.80	-7.2	0	0
1KEX_IOX2.cdx_uff_E=370.42	-6.7	0	0
1KEX_PF_573228.cdx_uff_E=724.45	-9	0	0
1KEX_WZ_811.cdx_uff_E=164.36	-7.2	0	0
1KEX_Salubrinal.cdx_uff_E=358.75	-6.4	0	0
1KEX_Ki16198.cdx_uff_E=573.30	-6.2	0	0
1KEX_MLN0905.cdx_uff_E=386.80	-7.2	0	0
1KEX_icotinib.cdx_uff_E=922.18	-8	0	0
1KEX_TAK_715.cdx_uff_E=599.50	-7.9	0	0
1KEX_TDZD-8.cdx_uff_E=445.28	-6.4	0	0
1KEX_Melatonin.cdx_uff_E=294.62	-6.9	0	0
1KEX_Felbamate.cdx_uff_E=168.10	-6.1	0	0
1KEX_Fluvoxamine_maleate.cdx_uff_E=195.61	-4.4	0	0
1KEX_Oxcarbazepine.cdx_uff_E=533.61	-7.8	0	0
1KEX_H-89.cdx_uff_E=672.90	-6.6	0	0
1KEX_PROFENAL_(suprofen).cdx_uff_E=341.42	-7.5	0	0
1KEX_Pranlukast.cdx_uff_E=531.47	-6.6	0	0
1KEX_Oxfendazole.cdx_uff_E=744.25	-7.9	0	0
1KEX_Tizanidine_hydrochloride.cdx_uff_E=512.45	-6.2	0	0
1KEX_Linezolid.cdx_uff_E=528.50	-7.6	0	0
1KEX_Saxagliptin_(BMS-477118	Onglyza)_uff_E=1449.76	-7.5	0
1KEX_Roxatidine_acetate_hydrochloride.cdx_uff_E=338.85	-6.9	0	0
1KEX_MYDRIACYL_(tropicamide).cdx_uff_E=409.86	-6.8	0	0
1KEX_Sulbactam.cdx_uff_E=1548.25	-5.5	0	0
1KEX_Pranoprofen.cdx_uff_E=182.93	-7.8	0	0
1KEX_Rimantadine.cdx_uff_E=102.74	-5.9	0	0
1KEX_Flunarizine_dihydrochloride.cdx_uff_E=273.76	-6.9	0	0
1KEX_Rebamipide.cdx_uff_E=309.42	-7.5	0	0
1KEX_ADENOSINE_(adenosine).cdx_uff_E=381.71	-6.6	0	0
1KEX_Balofloxacin.cdx_uff_E=1398.73	-6.9	0	0
1KEX_Lafutidine.cdx_uff_E=406.07	-6.2	0	0
1KEX_Argatroban.cdx_uff_E=705.66	-7.2	0	0
1KEX_Atorvastatin_calcium.cdx_uff_E=1316.29	-1.1	0	0
1KEX_Famotidine.cdx_uff_E=955.82	-5.8	0	0
1KEX_Moexipril_hydrochloride.cdx_uff_E=482.47	-5.9	0	0
1KEX_Cleviprex.cdx_uff_E=1122.84	-6.8	0	0
1KEX_Adiphenine_hydrochloride.cdx_uff_E=377.70	-6.1	0	0
1KEX_Rivastigmine_tartrate.cdx_uff_E=417.38	-4.5	0	0
1KEX_Ambrisentan.cdx_uff_E=327.04	-6.7	0	0
1KEX_Temocapril_hydrochloride.cdx_uff_E=475.67	-6.1	0	0
1KEX_Gabexate_mesylate.cdx_uff_E=636.92	-3	0	0
1KEX_Rasagiline_mesylate.cdx_uff_E=698.82	-6.2	0	0
1KEX_Flunixin_meglumine.cdx_uff_E=284.68	-4.4	0	0
1KEX_Dronedarone_hydrochloride.cdx_uff_E=991.75	-5.8	0	0
1KEX_Conivaptan_hydrochloride.cdx_uff_E=862.59	-8.5	0	0
1KEX_Ibutilide_fumarate_uff_E=1240.93	-4.2	0	0
1KEX_Levosimendan.cdx_uff_E=171.03	-6.8	0	0
1KEX_Phenoxybenzamine_hydrochloride.cdx_uff_E=498.77	-5.8	0	0
1KEX_Propafenone.cdx_uff_E=205.07	-6.3	0	0
1KEX_ARC029(Nilvadipine).cdx_uff_E=649.85	-6.3	0	0
1KEX_Clevudine.cdx_uff_E=497.25	-6.3	0	0
1KEX_Zaltoprofen.cdx_uff_E=461.31	-8.4	0	0
1KEX_Pazopanib.cdx_uff_E=1973.37	-7.5	0	0
1KEX_aspirin.cdx_uff_E=96.91	-5.8	0	0
1KEX_Niflumic_acid.cdx_uff_E=144.49	-7.5	0	0
1KEX_AGENERASE_(amprenavir).cdx_uff_E=873.24	-6.6	0	0
1KEX_PREZISTA_(darunavir_ethanolate).cdx_uff_E=943.76	-2.6	0	0
1KEX_Proparacaine_hydrochloride.cdx_uff_E=267.81	-5.8	0	0
1KEX_LY_2484595.cdx_uff_E=873.43	-7.7	0	0
1KEX_BAY_11-7082.cdx_uff_E=1573.12	-5.9	0	0
1KEX_Apoptosis_Activator_II.cdx_uff_E=440.71	-6.9	0	0
1KEX_GNF-2.cdx_uff_E=217.05	-8.2	0	0
1KEX_Pifithrin-__.cdx_uff_E=639.40	-7.1	0	0
1KEX_Epiandrosterone.cdx_uff_E=342.06	-7.6	0	0
1KEX_Cathepsin_Inhibitor_1.cdx_uff_E=618.24	-6.7	0	0
1KEX_Losartan_potassium_uff_E=831.93	-1.1	0	0
1KEX_Ozagrel_hydrochloride.cdx_uff_E=299.79	-6.7	0	0
1KEX_OSI-906.cdx_uff_E=833.22	-8.5	0	0
1KEX_aicar.cdx_uff_E=692.05	-6	0	0
1KEX_Cobicistat_(GS-9350).cdx_uff_E=876.46	-6.2	0	0
1KEX_Cabozantinib__XL-184)_malate.cdx_uff_E=2025.97	-4.5	0	0
1KEX_PF-04708671.cdx_uff_E=459.29	-7.4	0	0
1KEX_PF-04981517.cdx_uff_E=943.12	-7.2	0	0
1KEX_PF-04171426.cdx_uff_E=550.60	-7.5	0	0
1KEX_PF-06405761.cdx_uff_E=571.02	-7.8	0	0
1KEX_SL327.cdx_uff_E=359.84	-7	0	0
1KEX_acebutolol_hydrochloride.cdx_uff_E=223.44	-6.6	0	0
1KEX_Ampiroxicam.cdx_uff_E=707.17	-6.6	0	0
1KEX_Lithocholic_acid.cdx_uff_E=353.05	-7.5	0	0
1KEX_Allylthiourea.cdx_uff_E=3.85	-3.9	0	0
1KEX_Hyoscyamine_(L).cdx_uff_E=379.64	-6.6	0	0
1KEX_Avanafil.cdx_uff_E=370.49	-6.5	0	0
1KEX_BENEMID_(probenecid).cdx_uff_E=1743.91	-6.5	0	0
1KEX_procaine_hydrochloride.cdx_uff_E=230.74	-5.8	0	0
1KEX_sennoside_A.cdx_uff_E=962.02	-6.8	0	0
1KEX_sennoside_B.cdx_uff_E=2253.51	-6.4	0	0
1KEX_Tolcapone.cdx_uff_E=152.59	-7.1	0	0
1KEX_JNK-IN-8.cdx_uff_E=389.53	-5.4	0	0
1KEX_methazolamide.cdx_uff_E=949.38	-5.3	0	0
1KEX_QNZ.cdx_uff_E=241.18	-7.2	0	0
1KEX_SC-514.cdx_uff_E=435.34	-5.5	0	0
1KEX_SN-38.cdx_uff_E=1587.38	-8.5	0	0
1KEX_JZL184.cdx_uff_E=745.03	-7.3	0	0
1KEX_Nabumetone.cdx_uff_E=120.17	-6.8	0	0
1KEX_sertraline_hydrochloride.cdx_uff_E=331.15	-6.6	0	0
1KEX_Nafcillin_sodium_monohydrate.cdx_uff_E=1260.87	-1.4	0	0
1KEX_Dibucaine_HCL.cdx_uff_E=192.75	-5.9	0	0
1KEX_Diphemanil_methylsulfate.cdx_uff_E=917.61	-3.4	0	0
1KEX_Doxapram_HCl.cdx_uff_E=416.26	-1.4	0	0
1KEX_Vitamin_D2.cdx_uff_E=320.32	-7.6	0	0
1KEX_Desvenlafaxine.cdx_uff_E=1605.97	-6.1	0	0
1KEX_Desvenlafaxine_succinate.cdx_uff_E=208.96	-4.3	0	0
1KEX_Dicloxacillin_sodium.cdx_uff_E=1402.61	-1.4	0	0
1KEX_Valdecoxib_uff_E=863.25	-7	0	0
1KEX_Carbimazole.cdx_uff_E=414.60	-4.7	0	0
1KEX_Decamethonium_bromide.cdx_uff_E=59.77	-1.2	0	0
1KEX_Estradiol_cypionate.cdx_uff_E=441.88	-8.2	0	0
1KEX_Griseofulvin.cdx_uff_E=351.41	-6.5	0	0
1KEX_Mefenamic_acid.cdx_uff_E=155.50	-7.3	0	0
1KEX_Pirarubicin.cdx_uff_E=621.24	-7.2	0	0
1KEX_Escitalopram_oxalate.cdx_uff_E=1070.81	-6.6	0	0
1KEX_Ticagrelor.cdx_uff_E=1620.56	-6.7	0	0
1KEX_DYRENIUM_(triamterene).cdx_uff_E=163.36	-6.8	0	0
1KEX_EQUIPIN_(homatropine_methylbromide).cdx_uff_E=335.91	-1.2	0	0
1KEX_Homatropine_bromide.cdx_uff_E=308.47	-6.7	0	0
1KEX_Hydroxyzine_dihydrochloride.cdx_uff_E=561.09	-5.9	0	0
1KEX_Aclidinium_bromide.cdx_uff_E=753.62	-6.4	0	0
1KEX_Deoxyarbutin.cdx_uff_E=315.77	-6.2	0	0
1KEX_Levodropropizine.cdx_uff_E=358.44	-6.2	0	0
1KEX_Pefloxacin_mesylate_dihydrate.cdx_uff_E=1723.07	-1.4	0	0
1KEX_sodium_phenylbutyrate.cdx_uff_E=66.66	-6.4	0	0
1KEX_Timolol_Maleate.cdx_uff_E=1442.89	-4.3	0	0
1KEX_Tolazoline_HCl.cdx_uff_E=172.84	-6.1	0	0
1KEX_Azithromycin_dihydrate.cdx_uff_E=743.76	-1.4	0	0
1KEX_Cyclizine_2HCl.cdx_uff_E=527.67	-6.2	0	0
1KEX_RIMADYL_(carprofen).cdx_uff_E=399.07	-7.2	0	0
1KEX_Closantel.cdx_uff_E=533.76	-7.9	0	0
1KEX_Cyclandelate.cdx_uff_E=137.06	-6.8	0	0
1KEX_Dexlansoprazole.cdx_uff_E=405.50	-6.8	0	0
1KEX_Doxofylline.cdx_uff_E=480.57	-6.1	0	0
1KEX_isovaleramide.cdx_uff_E=76.36	-4.3	0	0
1KEX_nifuroxazide.cdx_uff_E=297.57	-6.7	0	0
1KEX_penfluridol.cdx_uff_E=323.45	-7.4	0	0
1KEX_Trometamol.cdx_uff_E=943.69	-3.6	0	0
1KEX_4SC-201(resminostat	BYK408740).cdx_uff_E=678.21	-7	0
1KEX_Aminothiazole.cdx_uff_E=236.67	-3.2	0	0
1KEX_Azaguanine-8.cdx_uff_E=331.18	-5	0	0
1KEX_Bemegride.cdx_uff_E=67.59	-5.6	0	0
1KEX_Bergapten.cdx_uff_E=330.15	-6.6	0	0
1KEX_Cepharanthine.cdx_uff_E=1002.68	-8	0	0
1KEX_Doxylamine_succinate.cdx_uff_E=254.21	-4.3	0	0
1KEX_Nicardipine_hydrochloride.cdx_uff_E=586.13	-6.5	0	0
1KEX_Phenazopyridine_hydrochloride.cdx_uff_E=119.42	-6.3	0	0
1KEX_Serotonin_hydrochloride.cdx_uff_E=313.10	-5.9	0	0
1KEX_teriflunomide.cdx_uff_E=949.41	-7.6	0	0
1KEX_Valnemulin_HCl.cdx_uff_E=545.75	-6.3	0	0
1KEX_b-AP15.cdx_uff_E=276.50	-7.4	0	0
1KEX_Diminazene_aceturate.cdx_uff_E=142.43	-4.2	0	0
1KEX_Droperidol.cdx_uff_E=559.20	-6.6	0	0
1KEX_Eprosartan_mesylate.cdx_uff_E=1183.73	-3	0	0
1KEX_Fenspiride_hydrochloride.cdx_uff_E=273.23	-6.6	0	0
1KEX_ifenprodil_tartrate.cdx_uff_E=1219.41	-4.5	0	0
1KEX_levobetaxolol_hydrochloride.cdx_uff_E=1460.37	-6.4	0	0
1KEX_lomerizine_hydrochloride.cdx_uff_E=505.24	-6.1	0	0
1KEX_loxapine_succinate.cdx_uff_E=396.39	-4.3	0	0
1KEX_MDBN.cdx_uff_E=227.64	-6.3	0	0
1KEX_Azaperone.cdx_uff_E=324.59	-5.9	0	0
1KEX_Benzbromarone_.cdx_uff_E=413.39	-7.7	0	0
1KEX_mevastatin.cdx_uff_E=334.02	-7.3	0	0
1KEX_Mexiletine_Hydrochloride.cdx_uff_E=153.09	-5.6	0	0
1KEX_pheniramine_maleate_.cdx_uff_E=347.99	-4.4	0	0
1KEX_Tolperisone_HCl.cdx_uff_E=384.20	-6.6	0	0
1KEX_Flopropione.cdx_uff_E=92.46	-5.3	0	0
1KEX_Phenothiazine.cdx_uff_E=146.30	-6	0	0
1KEX_Epinastine_HCl.cdx_uff_E=466.01	-7.3	0	0
1KEX_HA14-1.cdx_uff_E=233.30	-6.7	0	0
1KEX_Latrepirdine.cdx_uff_E=507.52	-7.2	0	0
1KEX_Bazedoxifene_acetate.cdx_uff_E=595.33	-3	0	0
1KEX_Daidzin.cdx_uff_E=663.50	-7.4	0	0
1KEX_OC000459.cdx_uff_E=554.04	-7.8	0	0
1KEX_Verapamil_HCl.cdx_uff_E=523.93	-6.5	0	0
1KEX_VX-745.cdx_uff_E=761.87	-8.1	0	0
1KEX_untitled.cdx_uff_E=859.91	-7	0	0
1KEX_quinacrine_dihydrochloride.cdx_uff_E=242.64	-6	0	0
1KEX_Pifithrin-__.cdx_uff_E=1478.66	-5.7	0	0
1KEX_Chlorpheniramine_Maleate.cdx_uff_E=222.97	-4.4	0	0
1KEX_Emtricitabine.cdx_uff_E=286.85	-6.1	0	0
1KEX_Nisoldipine.cdx_uff_E=1369.90	-7.2	0	0
1KEX_Rifampin.cdx_uff_E=1049.44	-3	0	0
1KEX_Rifapentine.cdx_uff_E=1110.02	-0.1	0	0
1KEX_spironolactone.cdx_uff_E=476.81	-6.6	0	0
1KEX_Taxifolin_(Dihydroquercetin).cdx_uff_E=263.82	-7.3	0	0
1KEX_Terbinafine.cdx_uff_E=1251.15	-6.3	0	0
1KEX_Alizapride_hydrochloride.cdx_uff_E=525.59	-6.9	0	0
1KEX_Diacerein.cdx_uff_E=236.74	-7.4	0	0
1KEX_RAPAFLO_(silodosin).cdx_uff_E=1172.96	-6.8	0	0
1KEX_Sofosbuvir(PSI-7977).cdx_uff_E=916.51	-6.8	0	0
1KEX_Etofibrate.cdx_uff_E=1126.31	-6.8	0	0
1KEX_Flufenamic_acid.cdx_uff_E=152.08	-7.4	0	0
1KEX_Luliconazole.cdx_uff_E=745.31	-6.3	0	0
1KEX_TELAPREVIR_(VX-950).cdx_uff_E=1745.97	-6.8	0	0
1KEX_Doxycycline_hyclate.cdx_uff_E=897.01	-7.2	0	0
1KEX_LX1606.cdx_uff_E=673.61	-6	0	0
1KEX_Vinorelbine_tartrate.cdx_uff_E=1595.87	-6.5	0	0
1KEX_Tenovin-6_HCl.cdx_uff_E=278.63	-6.1	0	0
1KEX_Almorexant_HCl.cdx_uff_E=471.80	-6.9	0	0
1KEX_Vincristine_Sulfate.cdx_uff_E=2712.81	-7.2	0	0
1KEX_Tenatoprazole.cdx_uff_E=442.05	-6.4	0	0
1KEX_Refametinib_(RDEA119	_Bay_86-9766)_.cdx_uff_E=1807.48	-6.1	0
1KEX_Meclofenoxate_HCl.cdx_uff_E=167.98	-6	0	0
1KEX_Nelfinavir_mesylate_.cdx_uff_E=958.11	-3	0	0
1KEX_Carteolol_hydrochloride.cdx_uff_E=155.56	-6.2	0	0
1KEX_Demeclocycline_hydrochloride.cdx_uff_E=452.39	-7.2	0	0
1KEX_Cyclobenzaprine_HCl.cdx_uff_E=334.58	-7.1	0	0
1KEX_Anidulafungin.cdx_uff_E=841.56	72.5	0	0
1KEX_Chloroambucil.cdx_uff_E=160.82	-6.1	0	0
1KEX_Bambuterol_HCl.cdx_uff_E=292.05	-6.1	0	0
1KEX_Promethazine_hydrochloride.cdx_uff_E=572.71	-5.9	0	0
1KEX_MetoclopraMide_HCl.cdx_uff_E=345.14	-5.7	0	0
1KEX_Diphenidol_hydrochloride.cdx_uff_E=219.38	-6.6	0	0
1KEX_Digoxin_.cdx_uff_E=911.09	-6.7	0	0
1KEX_Dicoumarol.cdx_uff_E=393.58	-7.6	0	0
1KEX_Procainamide_hydrochloride.cdx_uff_E=229.20	-5.5	0	0
1KEX_Labetalol_hydrochloride.cdx_uff_E=287.38	-6.9	0	0
1KEX_Meclofenamate_sodium.cdx_uff_E=257.57	-7	0	0
1KEX_Mefloquine_hydrochloride.cdx_uff_E=261.54	-7.8	0	0
1KEX_Aliskiren_hemifumarate.cdx_uff_E=847.05	-4.3	0	0
1KEX_Bepotastine_besilate.cdx_uff_E=630.72	-5.6	0	0
1KEX_BIBW2992_(Afatinib).cdx_uff_E=548.47	-6.3	0	0
1KEX_Daptomycin.cdx_uff_E=1132.64	39.7	0	0
1KEX_Fosaprepitant_dimeglumine.cdx_uff_E=4458.34	-4.9	0	0
1KEX_Nebivolol_HCl_(R-067555).cdx_uff_E=1542.91	-7.4	0	0
1KEX_Ouabain_Octahydrate.cdx_uff_E=652.08	-1.4	0	0
1KEX_PROGRAF_(tacrolimus).cdx_uff_E=691.82	-5.6	0	0
1KEX_Rosuvastatin_calcium.cdx_uff_E=1523.36	-1.1	0	0
1KEX_R-Ruxolitinib.cdx_uff_E=702.20	-7.3	0	0
1KEX_Temsirolimus.cdx_uff_E=709.29	2.4	0	0
1KEX_Mupirocin_.cdx_uff_E=1568.85	-6.4	0	0
1KEX_ENMD-2076_L-(+)-Tartaric_acid.cdx_uff_E=657.52	-4.5	0	0
1KEX_(R)-Nepicastat_HCL(RS-25560-198).cdx_uff_E=445.25	-7.7	0	0
1KEX_Disopyramide_Phosphate.cdx_uff_E=823.01	-3.1	0	0
1KEX_levobupivacaine_hydrochloride.cdx_uff_E=607.83	-6.4	0	0
1KEX_Ketorolac.cdx_uff_E=501.13	-7.2	0	0
1KEX_WAY_100635_meleate.cdx_uff_E=429.11	-4.4	0	0
1KEX_PF-2341066.cdx_uff_E=591.32	-6.8	0	0
1KEX_Eltrombopag_diethanolamine_salt.cdx_uff_E=476.88	-2.5	0	0
1KEX_Eltrombopag_(Promacta).cdx_uff_E=535.29	-8	0	0
1KEX_S4002.cdx_uff_E=936.83	-1.4	0	0
1KEX_Gossypol-a_ceticacid.cdx_uff_E=973.32	-3	0	0
1KEX_S1096-JNJ26481585.cdx_uff_E=516.96	-6.9	0	0
1KEX_BMS-599626_(AC480).cdx_uff_E=981.66	-7.7	0	0
1KEX_6-Mercaptopurine_monohydrate.cdx_uff_E=295.85	-1.4	0	0
1KEX_S1263.cdx_uff_E=707.28	-6.5	0	0
1KEX_Flavopiridol_hydrochloride.cdx_uff_E=330.08	-8.3	0	0
1KEX_Vinblastine_sulfate.cdx_uff_E=3189.91	-6.3	0	0
1KEX_Acetazolamide.cdx_uff_E=867.72	-5.5	0	0
1KEX_Fenofibric_acid.cdx_uff_E=1135.23	-8	0	0
1KEX_Fenbufen.cdx_uff_E=134.56	-8	0	0
1KEX_(-)-MK_801_maleate.cdx_uff_E=373.99	-4.4	0	0
1KEX_Pentamidine_isethionate.cdx_uff_E=1149.14	-3.4	0	0
1KEX_Esomeprazole_sodium.cdx_uff_E=808.23	-6.8	0	0
1KEX_Citric_acid_trilithium_salt_tetrahydrate_uff_E=47.25	-1.4	0	0
1KEX_Nitrofurantoin.cdx_uff_E=376.17	-6.5	0	0
1KEX_Bithionol.cdx_uff_E=165.50	-6	0	0
1KEX_Aminoguanidine_(hydrochloride).cdx_uff_E=7.07	-3.4	0	0
1KEX_Diethylcarbamazine_(citrate).cdx_uff_E=212.30	-4.9	0	0
1KEX_Danthron.cdx_uff_E=147.98	-6.7	0	0
1KEX_Trihexyphenidyl_(hydrochloride).cdx_uff_E=179.03	-6.8	0	0
1KEX_Trimetazidine_(dihydrochloride).cdx_uff_E=409.71	-5.8	0	0
1KEX_Salicylic_acid.cdx_uff_E=63.74	-5.8	0	0
1KEX_S4571_Hexylresorcinol.cdx_uff_E=59.08	-5.8	0	0
1KEX_Fluphenazine_(dihydrochloride)_uff_E=262.03	-7.2	0	0
1KEX_S4593_Chlormadinone_acetate.cdx_uff_E=510.47	-7.2	0	0
1KEX_Xylitol.cdx_uff_E=214.31	-4.4	0	0
1KEX_Urethane.cdx_uff_E=9.00	-3.7	0	0
1KEX_S4597_Lercanidipine_(hydrochloride).cdx_uff_E=608.98	-6.9	0	0
1KEX_S4587_Dithranol.cdx_uff_E=531.86	-5.3	0	0
1KEX_S4586_4-Chloro-DL-phenylalanine.cdx_uff_E=142.58	-6.4	0	0
1KEX_S4580_Hydroquinone.cdx_uff_E=45.76	-4.6	0	0
1KEX_S4576_Sulfabenzamide.cdx_uff_E=701.60	-6.5	0	0
1KEX_S4619_Itopride_hydrochloride.cdx_uff_E=365.57	-6.1	0	0
1KEX_Amodiaquin_(dihydrochloride_dihydrate)_uff_E=222.32	-1.4	0	0
1KEX_S4625_Alcaftadine.cdx_uff_E=804.72	-7.2	0	0
1KEX_LY2090314.cdx_uff_E=1200.76	-9.6	0	0
1KEX_AZD3839.cdx_uff_E=2039.21	-9.1	0	0
1KEX_CX-6258_HCl_.cdx_uff_E=1065.21	-9.1	0	0
1KEX_S3911_Veratramine.cdx_uff_E=467.65	-8.8	0	0
1KEX_INCB28060.cdx_uff_E=521.71	-8.7	0	0
1KEX_Kartogenin.cdx_uff_E=372.72	-8.7	0	0
1KEX_AZD_2461.cdx_uff_E=320.93	-8.6	0	0
1KEX_S-crizotinib.cdx_uff_E=583.06	-8.6	0	0
1KEX_GSK2334470.cdx_uff_E=798.33	-8.4	0	0
1KEX_LY2109761.cdx_uff_E=771.96	-8.4	0	0
1KEX_Plerixafor.cdx_uff_E=189.49	-8.4	0	0
1KEX_EI1.cdx_uff_E=1000.32	-8.3	0	0
1KEX_ML323.cdx_uff_E=592.67	-8.3	0	0
1KEX_PFI-2.cdx_uff_E=766.94	-8.3	0	0
1KEX_S3833_Amentoflavone.cdx_uff_E=473.65	-8.3	0	0
1KEX_S3883_Protopine.cdx_uff_E=639.02	-8.3	0	0
1KEX_BQU57.cdx_uff_E=496.31	-8.2	0	0
1KEX_CZC24832.cdx_uff_E=856.40	-8.2	0	0
1KEX_INVEGA_(paliperidone).cdx_uff_E=788.53	-8.2	0	0
1KEX_KPT-276.cdx_uff_E=875.61	-8.2	0	0
1KEX_AMG-517.cdx_uff_E=486.87	-8.1	0	0
1KEX_Atglistatin.cdx_uff_E=170.61	-8.1	0	0
1KEX_CCG-1423.cdx_uff_E=190.91	-8.1	0	0
1KEX_Defactinib.cdx_uff_E=690.19	-8.1	0	0
1KEX_LY3009120.cdx_uff_E=331.17	-8.1	0	0
1KEX_NU-7441(KU-57788).cdx_uff_E=544.48	-8.1	0	0
1KEX_PND-1186_(VS-471).cdx_uff_E=345.14	-8.1	0	0
1KEX_RBC8.cdx_uff_E=877.37	-8.1	0	0
1KEX_S3786_Glabridin.cdx_uff_E=1044.62	-8.1	0	0
1KEX_AZD1080.cdx_uff_E=741.05	-8	0	0
1KEX_CH5183284_(Debio_1347).cdx_uff_E=812.44	-8	0	0
1KEX_CNX-774.cdx_uff_E=350.13	-8	0	0
1KEX_DDR1-IN-1.cdx_uff_E=463.26	-8	0	0
1KEX_EMD_1214063.cdx_uff_E=709.62	-8	0	0
1KEX_ETP-46464.cdx_uff_E=2342.55	-8	0	0
1KEX_GSK650394.cdx_uff_E=583.00	-8	0	0
1KEX_Lomitapide.cdx_uff_E=651.58	-8	0	0
1KEX_S3810_Scutellarin.cdx_uff_E=807.64	-8	0	0
1KEX_AZD1208.cdx_uff_E=698.49	-7.9	0	0
1KEX_Akti-1.cdx_uff_E=949.55	-7.9	0	0
1KEX_Elacridar.cdx_uff_E=702.30	-7.9	0	0
1KEX_JNK_Inhibitor_IX.cdx_uff_E=573.06	-7.9	0	0
1KEX_KPT-330.cdx_uff_E=461.87	-7.9	0	0
1KEX_LY364947.cdx_uff_E=430.40	-7.9	0	0
1KEX_ML234.cdx_uff_E=260.40	-7.9	0	0
1KEX_ML347.cdx_uff_E=478.74	-7.9	0	0
1KEX_NMS-P937.cdx_uff_E=553.20	-7.9	0	0
1KEX_S3941_Pinocembrin.cdx_uff_E=197.13	-7.9	0	0
1KEX_S4673_Etonogestrel.cdx_uff_E=530.37	-7.9	0	0
1KEX_S4743_Wogonin.cdx_uff_E=193.19	-7.9	0	0
1KEX_AMG319.cdx_uff_E=625.76	-7.8	0	0
1KEX_BIO_(6-bromoindirubin-3-oxime).cdx_uff_E=562.38	-7.8	0	0
1KEX_BMS-833923_(XL139).cdx_uff_E=422.69	-7.8	0	0
1KEX_CGK_733.cdx_uff_E=383.05	-7.8	0	0
1KEX_CPI-360.cdx_uff_E=795.50	-7.8	0	0
1KEX_Ellagic_acid.cdx_uff_E=193.88	-7.8	0	0
1KEX_HMPL-504(AZD6094	_Volitinib).cdx_uff_E=920.83	-7.8	0
1KEX_ML167.cdx_uff_E=587.36	-7.8	0	0
1KEX_NMS-873.cdx_uff_E=894.60	-7.8	0	0
1KEX_NU7026.cdx_uff_E=322.83	-7.8	0	0
1KEX_RISPERIDONE_(risperidone).cdx_uff_E=749.94	-7.8	0	0
1KEX_Rilpivirine.cdx_uff_E=535.84	-7.8	0	0
1KEX_S3725_ELR-510444.cdx_uff_E=2175.84	-7.8	0	0
1KEX_S3816_Dehydroevodiamine.cdx_uff_E=467.34	-7.8	0	0
1KEX_S3820_Dehydroevodiamine_hydrochloride.cdx_uff_E=492.35	-7.8	0	0
1KEX_S3967_Flavone.cdx_uff_E=153.14	-7.8	0	0
1KEX_S4646_Ciclesonide.cdx_uff_E=844.78	-7.8	0	0
1KEX_(+)-Bicuculline.cdx_uff_E=930.00	-7.7	0	0
1KEX_1-Azakenpaullone.cdx_uff_E=452.75	-7.7	0	0
1KEX_AGK_2.cdx_uff_E=826.38	-7.7	0	0
1KEX_AdipoRon.cdx_uff_E=523.00	-7.7	0	0
1KEX_BRD73954.cdx_uff_E=136.70	-7.7	0	0
1KEX_GDC-0032_(RG-7604).cdx_uff_E=1974.45	-7.7	0	0
1KEX_GSK2656157.cdx_uff_E=591.50	-7.7	0	0
1KEX_GW2580.cdx_uff_E=351.89	-7.7	0	0
1KEX_Go6976.cdx_uff_E=894.35	-7.7	0	0
1KEX_IWP-2.cdx_uff_E=618.65	-7.7	0	0
1KEX_LM-3086.cdx_uff_E=156.88	-7.7	0	0
1KEX_Palonosetron_HCl.cdx_uff_E=374.29	-7.7	0	0
1KEX_S3664_Flupenthixol_dihydrochloride.cdx_uff_E=278.55	-7.7	0	0
1KEX_S3716_Flibanserin.cdx_uff_E=466.06	-7.7	0	0
1KEX_S3878_Bavachinin.cdx_uff_E=336.23	-7.7	0	0
1KEX_S3918_4'	7-Dimethoxy-5-Hydroxyflavone.cdx_uff_E=190.04	-7.7	0
1KEX_S3930_Liquiritin.cdx_uff_E=685.21	-7.7	0	0
1KEX_S4640_Lesinurad.cdx_uff_E=1568.76	-7.7	0	0
1KEX_S4773_Adrenosterone.cdx_uff_E=328.47	-7.7	0	0
1KEX_S4797_Nicergoline.cdx_uff_E=660.37	-7.7	0	0
1KEX_3.cdx_uff_E=1645.58	-7.6	0	0
1KEX_AZD3514.cdx_uff_E=572.87	-7.6	0	0
1KEX_BIO-acetoxime_(GSK-3_Inhibitor_X).cdx_uff_E=565.99	-7.6	0	0
1KEX_Butein.cdx_uff_E=124.32	-7.6	0	0
1KEX_C646.cdx_uff_E=762.15	-7.6	0	0
1KEX_FLI-06.cdx_uff_E=450.95	-7.6	0	0
1KEX_G007-LK.cdx_uff_E=2268.92	-7.6	0	0
1KEX_GSK2578215A.cdx_uff_E=263.41	-7.6	0	0
1KEX_GSK2606414.cdx_uff_E=599.25	-7.6	0	0
1KEX_Golgicide_A.cdx_uff_E=318.57	-7.6	0	0
1KEX_Ketoconazole.cdx_uff_E=551.29	-7.6	0	0
1KEX_LDK378.cdx_uff_E=805.17	-7.6	0	0
1KEX_LGK-974.cdx_uff_E=282.33	-7.6	0	0
1KEX_LY2584702.cdx_uff_E=672.35	-7.6	0	0
1KEX_LY2874455.cdx_uff_E=732.75	-7.6	0	0
1KEX_PF-04449913.cdx_uff_E=784.85	-7.6	0	0
1KEX_PF-562271.cdx_uff_E=814.10	-7.6	0	0
1KEX_PIK-75_Hydrochloride.cdx_uff_E=792.26	-7.6	0	0
1KEX_Plerixafor_8HCl.cdx_uff_E=191.47	-7.6	0	0
1KEX_S3074_Chlortalidone.cdx_uff_E=686.70	-7.6	0	0
1KEX_S3679_Flavanone.cdx_uff_E=188.54	-7.6	0	0
1KEX_S3819_Decursinol_angelate.cdx_uff_E=1099.75	-7.6	0	0
1KEX_S4728_3	3'-Diindolylmethane.cdx_uff_E=555.03	-7.6	0
1KEX_S4747_Jervine.cdx_uff_E=742.21	-7.6	0	0
1KEX_S4795_Trenbolone_acetate.cdx_uff_E=302.59	-7.6	0	0
1KEX_S4937_4'-Hydroxychalcone.cdx_uff_E=114.94	-7.6	0	0
1KEX_BAY57-1293.cdx_uff_E=814.87	-7.5	0	0
1KEX_BMS863233.cdx_uff_E=453.67	-7.5	0	0
1KEX_EHop-016.cdx_uff_E=742.66	-7.5	0	0
1KEX_EPZ005687.cdx_uff_E=882.24	-7.5	0	0
1KEX_HJC0350.cdx_uff_E=683.33	-7.5	0	0
1KEX_INH1.cdx_uff_E=486.12	-7.5	0	0
1KEX_IOWH_032.cdx_uff_E=459.33	-7.5	0	0
1KEX_IPA-3.cdx_uff_E=352.63	-7.5	0	0
1KEX_IRBESARTAN_(irbesartan).cdx_uff_E=771.06	-7.5	0	0
1KEX_Irsogladine.cdx_uff_E=109.95	-7.5	0	0
1KEX_LB_42708.cdx_uff_E=857.05	-7.5	0	0
1KEX_LM-3244_FH1_(BRD-K4477).cdx_uff_E=186.01	-7.5	0	0
1KEX_NS-187.cdx_uff_E=473.40	-7.5	0	0
1KEX_NVP-HSP990(HSP990)_.cdx_uff_E=371.15	-7.5	0	0
1KEX_OG-L002.cdx_uff_E=1164.07	-7.5	0	0
1KEX_PD173955_.cdx_uff_E=546.59	-7.5	0	0
1KEX_PFI-3.cdx_uff_E=1942.30	-7.5	0	0
1KEX_PRX-08066_maleate.cdx_uff_E=532.78	-7.5	0	0
1KEX_Pacritinib_(SB1518).cdx_uff_E=530.01	-7.5	0	0
1KEX_RepSox_(E-616452	_SJN_2511).cdx_uff_E=406.29	-7.5	0
1KEX_Ro-3306.cdx_uff_E=427.00	-7.5	0	0
1KEX_Rotenone.cdx_uff_E=515.62	-7.5	0	0
1KEX_S3609_Berbamine_(dihydrochloride).cdx_uff_E=1061.97	-7.5	0	0
1KEX_S3654_Tauroursodeoxycholic_Acid.cdx_uff_E=860.09	-7.5	0	0
1KEX_S3714_Lifitegrast.cdx_uff_E=900.84	-7.5	0	0
1KEX_S4656_Parecoxib.cdx_uff_E=1007.62	-7.5	0	0
1KEX_S4685_Efavirenz.cdx_uff_E=1278.07	-7.5	0	0
1KEX_S4722_(+)-Catechin.cdx_uff_E=261.76	-7.5	0	0
1KEX_4SC-202.cdx_uff_E=1036.11	-7.4	0	0
1KEX_AT13148.cdx_uff_E=390.03	-7.4	0	0
1KEX_AZD8186.cdx_uff_E=472.91	-7.4	0	0
1KEX_BLZ945.cdx_uff_E=473.95	-7.4	0	0
1KEX_BRD4770.cdx_uff_E=470.14	-7.4	0	0
1KEX_BTB06584.cdx_uff_E=669.94	-7.4	0	0
1KEX_CEP-32496_uff_E=529.19	-7.4	0	0
1KEX_DMH1.cdx_uff_E=555.69	-7.4	0	0
1KEX_EPLERENONE_(eplerenone).cdx_uff_E=1878.48	-7.4	0	0
1KEX_G-749.cdx_uff_E=310.52	-7.4	0	0
1KEX_GF_109203X(G_6850).cdx_uff_E=970.94	-7.4	0	0
1KEX_GNF5837.cdx_uff_E=825.48	-7.4	0	0
1KEX_GSK1265744.cdx_uff_E=952.71	-7.4	0	0
1KEX_GSK3787.cdx_uff_E=721.78	-7.4	0	0
1KEX_IM-12.cdx_uff_E=641.35	-7.4	0	0
1KEX_IWR-1(endo-IWR_1).cdx_uff_E=685.94	-7.4	0	0
1KEX_Ketanserin.cdx_uff_E=473.43	-7.4	0	0
1KEX_Nefopam_HCl.cdx_uff_E=984.52	-7.4	0	0
1KEX_ONC201.cdx_uff_E=598.18	-7.4	0	0
1KEX_ONC212.cdx_uff_E=410.86	-7.4	0	0
1KEX_PD123319.cdx_uff_E=955.41	-7.4	0	0
1KEX_PF-06463922.cdx_uff_E=1442.62	-7.4	0	0
1KEX_PYR_41.cdx_uff_E=687.82	-7.4	0	0
1KEX_S3648_Amlexanox.cdx_uff_E=214.42	-7.4	0	0
1KEX_S3719_Topiroxostat.cdx_uff_E=339.58	-7.4	0	0
1KEX_S3784_Obacunone.cdx_uff_E=2080.52	-7.4	0	0
1KEX_S3922_(-)-epigallocatechin.cdx_uff_E=264.07	-7.4	0	0
1KEX_S4682_Loxoprofen.cdx_uff_E=257.48	-7.4	0	0
1KEX_S4735_Salvianolic_acid_B.cdx_uff_E=573.98	-7.4	0	0
1KEX_S4763_4-Hydroxychalcone.cdx_uff_E=115.41	-7.4	0	0
1KEX_S4766_Gibberellic_acid.cdx_uff_E=798.73	-7.4	0	0
1KEX_AZ191.cdx_uff_E=620.40	-7.3	0	0
1KEX_CFTRinh_172.cdx_uff_E=308.64	-7.3	0	0
1KEX_CL-387785.cdx_uff_E=263.47	-7.3	0	0
1KEX_CPI-169.cdx_uff_E=969.33	-7.3	0	0
1KEX_Dorsomorphin_dihydrochloride(BML-275	Compound_C).cdx_uff_E=645.52	-7.3	0
1KEX_ESI-09.cdx_uff_E=1037.02	-7.3	0	0
1KEX_EW-7197.cdx_uff_E=689.00	-7.3	0	0
1KEX_Flavoxate_HCL.cdx_uff_E=427.92	-7.3	0	0
1KEX_GS-9973.cdx_uff_E=781.82	-7.3	0	0
1KEX_GW_9508.cdx_uff_E=216.96	-7.3	0	0
1KEX_INH6.cdx_uff_E=422.48	-7.3	0	0
1KEX_KPT-335.cdx_uff_E=436.76	-7.3	0	0
1KEX_LDN193189_HCl.cdx_uff_E=621.94	-7.3	0	0
1KEX_LM-3096_IWP_L6.cdx_uff_E=571.47	-7.3	0	0
1KEX_LM-3134_CH5138303.cdx_uff_E=353.42	-7.3	0	0
1KEX_LM-3241_ZLN005.cdx_uff_E=360.18	-7.3	0	0
1KEX_MHY1485.cdx_uff_E=482.83	-7.3	0	0
1KEX_Marbofloxacin.cdx_uff_E=378.06	-7.3	0	0
1KEX_PD-L1_inhibitor_2.cdx_uff_E=332.64	-7.3	0	0
1KEX_PF_04418948.cdx_uff_E=732.54	-7.3	0	0
1KEX_Poziotinib_(HM781-36B	_NOV120101).cdx_uff_E=377.41	-7.3	0
1KEX_S3606_Fangchinoline.cdx_uff_E=841.12	-7.3	0	0
1KEX_S3685_4-Biphenylacetic_acid.cdx_uff_E=137.93	-7.3	0	0
1KEX_S3704_4-Methylbenzylidene_camphor.cdx_uff_E=417.43	-7.3	0	0
1KEX_S3722_Isavuconazole.cdx_uff_E=2077.58	-7.3	0	0
1KEX_S3879_kaempferide.cdx_uff_E=192.79	-7.3	0	0
1KEX_S4610_Mebendazole.cdx_uff_E=396.56	-7.3	0	0
1KEX_S4647_Cefmenoxime_hydrochloride.cdx_uff_E=3102.26	-7.3	0	0
1KEX_S4836_Nilutamide.cdx_uff_E=304.96	-7.3	0	0
1KEX_S4953_Usnic_acid.cdx_uff_E=1342.30	-7.3	0	0
1KEX_S5007_Delamanid.cdx_uff_E=716.47	-7.3	0	0
1KEX_AZD2932.cdx_uff_E=652.93	-7.2	0	0
1KEX_AZD9668.cdx_uff_E=885.20	-7.2	0	0
1KEX_Alogliptin(SYR-322).cdx_uff_E=481.97	-7.2	0	0
1KEX_BAY_1895344.cdx_uff_E=867.31	-7.2	0	0
1KEX_BAY_87-2243.cdx_uff_E=1745.78	-7.2	0	0
1KEX_BQ-123.cdx_uff_E=593.41	-7.2	0	0
1KEX_Blasticidin_S_hydrochloride.cdx_uff_E=501.62	-7.2	0	0
1KEX_Camptothecine.cdx_uff_E=1543.61	-7.2	0	0
1KEX_D_4476.cdx_uff_E=487.72	-7.2	0	0
1KEX_ERK5-IN-1.cdx_uff_E=820.68	-7.2	0	0
1KEX_FH535.cdx_uff_E=583.04	-7.2	0	0
1KEX_FR_180204.cdx_uff_E=719.12	-7.2	0	0
1KEX_GKT137831.cdx_uff_E=563.54	-7.2	0	0
1KEX_GW501516.cds_uff_E=440.22	-7.2	0	0
1KEX_Granisetron_Hydrochloride.cdx_uff_E=480.22	-7.2	0	0
1KEX_IPI-145.cdx_uff_E=850.29	-7.2	0	0
1KEX_KN-62.cdx_uff_E=1303.51	-7.2	0	0
1KEX_LCL161.cdx_uff_E=688.90	-7.2	0	0
1KEX_LDN-212854.cdx_uff_E=623.85	-7.2	0	0
1KEX_LM-3146_BAY_11-7085.cdx_uff_E=2157.00	-7.2	0	0
1KEX_LM-3162.cdx_uff_E=497.33	-7.2	0	0
1KEX_LM-3229_ME_0328.cdx_uff_E=238.09	-7.2	0	0
1KEX_LM-3282_MPI-0479605.cdx_uff_E=565.22	-7.2	0	0
1KEX_Methacycline_hydrochloride.cdx_uff_E=427.36	-7.2	0	0
1KEX_RVX-208(RVX-000222).cdx_uff_E=307.20	-7.2	0	0
1KEX_S3656_Piribedil.cdx_uff_E=506.06	-7.2	0	0
1KEX_S3723_Ramosetron__Hydrochloride.cdx_uff_E=620.01	-7.2	0	0
1KEX_S3903_Lycorine.cdx_uff_E=492.20	-7.2	0	0
1KEX_S3929_Liquiritigenin.cdx_uff_E=187.51	-7.2	0	0
1KEX_S3984_Nordihydroguaiaretic_acid.cdx_uff_E=292.36	-7.2	0	0
1KEX_S4697_Saxagliptin_hydrate.cdx_uff_E=1449.57	-7.2	0	0
1KEX_S4777_Plumbagin.cdx_uff_E=90.07	-7.2	0	0
1KEX_S4782_5-methoxyflavone.cdx_uff_E=177.41	-7.2	0	0
1KEX_8-Bromo-cAMP.cdx_uff_E=1079.69	-7.1	0	0
1KEX_BAM_7.cdx_uff_E=737.19	-7.1	0	0
1KEX_Batimastat_(BB-94).cdx_uff_E=411.91	-7.1	0	0
1KEX_CO-1686(AVL-301).cdx_uff_E=422.65	-7.1	0	0
1KEX_DTP3.cdx_uff_E=579.83	-7.1	0	0
1KEX_EPZ-6438_(E7438).cdx_uff_E=950.01	-7.1	0	0
1KEX_Empagliflozin_(BI10773).cdx_uff_E=313.93	-7.1	0	0
1KEX_GNF-5.cdx_uff_E=257.02	-7.1	0	0
1KEX_GSK2636771.cdx_uff_E=549.59	-7.1	0	0
1KEX_LDC000067.cdx_uff_E=730.66	-7.1	0	0
1KEX_LDN-57444.cdx_uff_E=453.45	-7.1	0	0
1KEX_LM-3572.cdx_uff_E=646.26	-7.1	0	0
1KEX_MK8745.cdx_uff_E=641.99	-7.1	0	0
1KEX_Minocycline_hydrochloride.cdx_uff_E=431.69	-7.1	0	0
1KEX_OF-1.cdx_uff_E=1019.25	-7.1	0	0
1KEX_P505-15.cdx_uff_E=729.58	-7.1	0	0
1KEX_PD168393.cdx_uff_E=196.17	-7.1	0	0
1KEX_PJ34.cdx_uff_E=286.89	-7.1	0	0
1KEX_RN486.cdx_uff_E=1618.45	-7.1	0	0
1KEX_S3617_(20S)-Protopanaxatriol.cdx_uff_E=476.96	-7.1	0	0
1KEX_S3635_Medroxyprogesterone.cdx_uff_E=466.08	-7.1	0	0
1KEX_S3663_Afloqualone.cdx_uff_E=495.40	-7.1	0	0
1KEX_S3758_Sinomenine_hydrochloride.cdx_uff_E=412.18	-7.1	0	0
1KEX_S3776_Sophoricoside.cdx_uff_E=340.54	-7.1	0	0
1KEX_S3777_Gentiopicroside.cdx_uff_E=1455.41	-7.1	0	0
1KEX_S3800_Lycorine_hydrochloride.cdx_uff_E=489.08	-7.1	0	0
1KEX_S3804_Alpha-Mangostin.cdx_uff_E=306.41	-7.1	0	0
1KEX_S3808_Mangiferin.cdx_uff_E=294.79	-7.1	0	0
1KEX_S3829_Isoalantolactone.cdx_uff_E=341.94	-7.1	0	0
1KEX_S3874_Curcumenol.cdx_uff_E=296.37	-7.1	0	0
1KEX_S3875_Alpinetin.cdx_uff_E=211.59	-7.1	0	0
1KEX_S3898_Hydroxy_Camptothecine.cdx_uff_E=1542.49	-7.1	0	0
1KEX_S4628_(+-)-Sulfinpyrazone.cdx_uff_E=544.35	-7.1	0	0
1KEX_S4650_Atipamezole.cdx_uff_E=370.89	-7.1	0	0
1KEX_S4832_Tolmetin.cdx_uff_E=361.81	-7.1	0	0
1KEX_(-)-Huperzine_A.cdx_uff_E=5512.84	-7	0	0
1KEX_1164470-53-4.cdx_uff_E=310.25	-7	0	0
1KEX_14028-44-5.cdx_uff_E=467.55	-7	0	0
1KEX_4E1RCat.cdx_uff_E=686.55	-7	0	0
1KEX_ARRY-614.cdx_uff_E=812.11	-7	0	0
1KEX_AZ5104.cdx_uff_E=641.39	-7	0	0
1KEX_AZD7545.cdx_uff_E=549.66	-7	0	0
1KEX_BLU9931.cdx_uff_E=552.16	-7	0	0
1KEX_CB-839.cdx_uff_E=587.01	-7	0	0
1KEX_DBeQ.cdx_uff_E=319.64	-7	0	0
1KEX_Donepezil_HCl.cdx_uff_E=678.63	-7	0	0
1KEX_EHT_1864.cdx_uff_E=278.50	-7	0	0
1KEX_Epalrestat.cdx_uff_E=289.64	-7	0	0
1KEX_FLLL32.cdx_uff_E=426.20	-7	0	0
1KEX_GNE7915.cdx_uff_E=373.76	-7	0	0
1KEX_GSK_J4_HCL.cdx_uff_E=514.38	-7	0	0
1KEX_HS-173.cdx_uff_E=988.90	-7	0	0
1KEX_INCB024360.cdx_uff_E=454.81	-7	0	0
1KEX_Imidapril_hydrochloride.cdx_uff_E=411.47	-7	0	0
1KEX_K-Ras(G12C)_inhibitor_9.cdx_uff_E=734.67	-7	0	0
1KEX_LM-3151_K_02288.cdx_uff_E=236.90	-7	0	0
1KEX_LRRK2-IN-1.cdx_uff_E=1037.74	-7	0	0
1KEX_LY2409881.cdx_uff_E=2068.39	-7	0	0
1KEX_Liproxstatin-1.cdx_uff_E=251.05	-7	0	0
1KEX_NSC697923.cdx_uff_E=690.64	-7	0	0
1KEX_ODM-201.cdx_uff_E=762.53	-7	0	0
1KEX_ONO-4059.cdx_uff_E=728.71	-7	0	0
1KEX_Phosphoramidon_disodium_salt.cdx_uff_E=983.42	-7	0	0
1KEX_Reversine.cdx_uff_E=769.18	-7	0	0
1KEX_Ro5203280.cdx_uff_E=1734.81	-7	0	0
1KEX_S3608_Demethylzeylasteral.cdx_uff_E=346.35	-7	0	0
1KEX_S3615_Dehydrocostus_Lactone.cdx_uff_E=271.49	-7	0	0
1KEX_S3742_Cholic_acid.cdx_uff_E=460.79	-7	0	0
1KEX_S3807_Dehydroandrographolide.cdx_uff_E=477.16	-7	0	0
1KEX_S3832_Euphorbiasteroid.cdx_uff_E=3333.43	-7	0	0
1KEX_S3904_Isoimperatorin.cdx_uff_E=453.66	-7	0	0
1KEX_S4691_Oxybenzone.cdx_uff_E=154.74	-7	0	0
1KEX_S4874_Cefazedone.cdx_uff_E=1702.99	-7	0	0
1KEX_ANA-12.cdx_uff_E=728.24	-6.9	0	0
1KEX_AZ20.cdx_uff_E=2145.88	-6.9	0	0
1KEX_BMH-21.cdx_uff_E=313.34	-6.9	0	0
1KEX_Boceprevir_(SCH_503034).cdx_uff_E=1898.15	-6.9	0	0
1KEX_Cerdulatinib_(PRT-062070).cdx_uff_E=1730.33	-6.9	0	0
1KEX_Dyngo-4a.cdx_uff_E=168.42	-6.9	0	0
1KEX_Ebastine.cdx_uff_E=297.89	-6.9	0	0
1KEX_GDC-0152.cdx_uff_E=735.28	-6.9	0	0
1KEX_GM6001_(galardin	_ilomastat).cdx_uff_E=365.40	-6.9	0
1KEX_GSK2830371.cdx_uff_E=1432.10	-6.9	0	0
1KEX_HPOB.cdx_uff_E=258.81	-6.9	0	0
1KEX_ISRIB_(trans-isomer).cdx_uff_E=375.82	-6.9	0	0
1KEX_KY02111.cdx_uff_E=526.21	-6.9	0	0
1KEX_Lu_AA21004(vortioxetine).cdx_uff_E=262.35	-6.9	0	0
1KEX_Necrostatin-1.cdx_uff_E=563.64	-6.9	0	0
1KEX_OTX015.cdx_uff_E=987.05	-6.9	0	0
1KEX_P005091(P5091)_.cdx_uff_E=372.82	-6.9	0	0
1KEX_PF-431396.cdx_uff_E=968.02	-6.9	0	0
1KEX_PF-4989216.cdx_uff_E=1214.39	-6.9	0	0
1KEX_PP1.cdx_uff_E=412.01	-6.9	0	0
1KEX_PP2.cdx_uff_E=411.67	-6.9	0	0
1KEX_PQ_401.cdx_uff_E=208.06	-6.9	0	0
1KEX_PluriSln_1(NSC_14613).cdx_uff_E=110.75	-6.9	0	0
1KEX_RGFP966.cdx_uff_E=366.92	-6.9	0	0
1KEX_RKI-1447.cdx_uff_E=387.08	-6.9	0	0
1KEX_S3610_Cordycepin.cdx_uff_E=633.33	-6.9	0	0
1KEX_S3612_Rosmarinic_acid.cdx_uff_E=274.85	-6.9	0	0
1KEX_S3877_Lysionotin.cdx_uff_E=241.65	-6.9	0	0
1KEX_S3925_(-)-Epicatechin_gallate.cdx_uff_E=341.43	-6.9	0	0
1KEX_S3960_Higenamine_hydrochloride.cdx_uff_E=273.73	-6.9	0	0
1KEX_S3987_L-Tryptophan.cdx_uff_E=354.75	-6.9	0	0
1KEX_S4609_Diflunisal.cdx_uff_E=131.70	-6.9	0	0
1KEX_S4649_Atipamezole_hydrochloride.cdx_uff_E=1244.43	-6.9	0	0
1KEX_S4739_Oxyresveratrol.cdx_uff_E=107.39	-6.9	0	0
1KEX_S4975_Fimasartan.cdx_uff_E=912.05	-6.9	0	0
1KEX_(+)-JQ1.cdx_uff_E=1799.43	-6.8	0	0
1KEX_AG_18.cdx_uff_E=113.83	-6.8	0	0
1KEX_AVL-292.cdx_uff_E=248.24	-6.8	0	0
1KEX_AZD3264.cdx_uff_E=726.24	-6.8	0	0
1KEX_AZD5363.cdx_uff_E=449.60	-6.8	0	0
1KEX_Bromosporine.cdx_uff_E=954.13	-6.8	0	0
1KEX_CGP_57380.cdx_uff_E=378.96	-6.8	0	0
1KEX_CID755673.cdx_uff_E=479.02	-6.8	0	0
1KEX_EPZ015666.cdx_uff_E=862.78	-6.8	0	0
1KEX_GNE-9605.cdx_uff_E=723.88	-6.8	0	0
1KEX_IU1.cdx_uff_E=464.21	-6.8	0	0
1KEX_KPT-185.cdx_uff_E=390.99	-6.8	0	0
1KEX_LDN-214117.cdx_uff_E=521.70	-6.8	0	0
1KEX_LM-3166_PTC209.cdx_uff_E=768.40	-6.8	0	0
1KEX_LM-3228_AR-A014418.cdx_uff_E=355.30	-6.8	0	0
1KEX_MCB-613.cdx_uff_E=272.39	-6.8	0	0
1KEX_MK4827.cdx_uff_E=560.75	-6.8	0	0
1KEX_N6022.cdx_uff_E=806.77	-6.8	0	0
1KEX_NLG-919.cdx_uff_E=881.18	-6.8	0	0
1KEX_OAC1.cdx_uff_E=331.20	-6.8	0	0
1KEX_PF-543_.cdx_uff_E=578.21	-6.8	0	0
1KEX_PI-3065.cdx_uff_E=1753.36	-6.8	0	0
1KEX_PTC-209_HBr.cdx_uff_E=765.45	-6.8	0	0
1KEX_Remodelin.cdx_uff_E=585.46	-6.8	0	0
1KEX_S3641_Osalmid.cdx_uff_E=140.44	-6.8	0	0
1KEX_S3658_O6-Benzylguanine.cdx_uff_E=363.40	-6.8	0	0
1KEX_S3665_Trolox.cdx_uff_E=140.27	-6.8	0	0
1KEX_S3666_Ilaprazole.cdx_uff_E=602.27	-6.8	0	0
1KEX_S3698_Nortriptyline_(hydrochloride).cdx_uff_E=439.90	-6.8	0	0
1KEX_S3809_Imperatorin.cdx_uff_E=429.20	-6.8	0	0
1KEX_S3824_Quercitrin.cdx_uff_E=912.50	-6.8	0	0
1KEX_S3846_Eupatilin.cdx_uff_E=327.57	-6.8	0	0
1KEX_S3940_3'-Hydroxypterostilbene.cdx_uff_E=132.24	-6.8	0	0
1KEX_S4754_Betulin.cdx_uff_E=668.93	-6.8	0	0
1KEX_S4779_Menadiol_Diacetate.cdx_uff_E=239.14	-6.8	0	0
1KEX_S4980_Anamorelin.cdx_uff_E=636.80	-6.8	0	0
1KEX_(-)-Blebbistatin.cdx_uff_E=1153.22	-6.7	0	0
1KEX_AP26113.cdx_uff_E=587.00	-6.7	0	0
1KEX_AT7519_HCl.cdx_uff_E=575.74	-6.7	0	0
1KEX_CAY10603.cdx_uff_E=1221.04	-6.7	0	0
1KEX_CCT007093.cdx_uff_E=555.00	-6.7	0	0
1KEX_CH-223191.cdx_uff_E=441.26	-6.7	0	0
1KEX_CPI203_.cdx_uff_E=959.46	-6.7	0	0
1KEX_Caffeic_acid_phenethyl_ester(CAPE).cdx_uff_E=130.25	-6.7	0	0
1KEX_E-64.cdx_uff_E=2191.30	-6.7	0	0
1KEX_EPZ004777.cdx_uff_E=565.39	-6.7	0	0
1KEX_Erastin.cdx_uff_E=538.19	-6.7	0	0
1KEX_GW_5074.cdx_uff_E=355.94	-6.7	0	0
1KEX_Galanthamine_hydrobromide.cdx_uff_E=299.45	-6.7	0	0
1KEX_K-Ras(G12C)_inhibitor_12.cdx_uff_E=237.85	-6.7	0	0
1KEX_K-Ras(G12C)_inhibitor_6.cdx_uff_E=307.82	-6.7	0	0
1KEX_LM-3093_AZD9291.cdx_uff_E=560.39	-6.7	0	0
1KEX_LM-3291_CK-636.cdx_uff_E=592.99	-6.7	0	0
1KEX_ML141.cdx_uff_E=813.12	-6.7	0	0
1KEX_MS436.cdx_uff_E=746.17	-6.7	0	0
1KEX_NSC23766.cdx_uff_E=199.74	-6.7	0	0
1KEX_NU6027.cdx_uff_E=130.38	-6.7	0	0
1KEX_Obeticholic_acid.cdx_uff_E=461.26	-6.7	0	0
1KEX_PF-03084014.cdx_uff_E=2414.89	-6.7	0	0
1KEX_S3708_Sulfachloropyridazine.cdx_uff_E=679.04	-6.7	0	0
1KEX_S3720_Elafibranor.cdx_uff_E=224.68	-6.7	0	0
1KEX_S3781_Ginkgolide_C.cdx_uff_E=1172.50	-6.7	0	0
1KEX_S3817_Harmine_hydrochloride.cdx_uff_E=354.71	-6.7	0	0
1KEX_S3865_Taurochenodeoxycholic_acid.cdx_uff_E=1164.42	-6.7	0	0
1KEX_S3866_Galanthamine.cdx_uff_E=338.49	-6.7	0	0
1KEX_S3868_Harmine.cdx_uff_E=355.77	-6.7	0	0
1KEX_S3884_Jatrorrhizine.cdx_uff_E=261.80	-6.7	0	0
1KEX_S3888_3	4`	5-Trimethoxy-trans-stilbene.cdx_uff_E=144.38	-6.7
1KEX_S3895_Sophoridine.cdx_uff_E=269.34	-6.7	0	0
1KEX_S3926_Forsythin.cdx_uff_E=514.60	-6.7	0	0
1KEX_S3939_4'-Methoxyresveratrol.cdx_uff_E=117.85	-6.7	0	0
1KEX_S4637_Prasugrel_Hydrochloride.cdx_uff_E=1495.21	-6.7	0	0
1KEX_S4655_Sulpiride.cdx_uff_E=554.62	-6.7	0	0
1KEX_S4727_Cinnarizine.cdx_uff_E=601.51	-6.7	0	0
1KEX_S4746_(20S)-Protopanaxadiol.cdx_uff_E=438.27	-6.7	0	0
1KEX_S4776_Harmaline.cdx_uff_E=351.05	-6.7	0	0
1KEX_A-1210477.cdx_uff_E=1902.48	-6.6	0	0
1KEX_A-438079_HCl.cdx_uff_E=445.46	-6.6	0	0
1KEX_AT-406.cdx_uff_E=618.99	-6.6	0	0
1KEX_AZD1981.cdx_uff_E=581.28	-6.6	0	0
1KEX_AZD6738.cdx_uff_E=2170.26	-6.6	0	0
1KEX_Anisomycin.cdx_uff_E=477.35	-6.6	0	0
1KEX_Bikinin.cdx_uff_E=90.78	-6.6	0	0
1KEX_CNX-2006.cdx_uff_E=626.00	-6.6	0	0
1KEX_CP_945598_hydrochloride.cdx_uff_E=688.78	-6.6	0	0
1KEX_Combretastatin_A4.cdx_uff_E=378.22	-6.6	0	0
1KEX_Ferrostatin-1_(Fer-1).cdx_uff_E=274.34	-6.6	0	0
1KEX_GNE-0877.cdx_uff_E=2082.66	-6.6	0	0
1KEX_GSK2801.cdx_uff_E=951.51	-6.6	0	0
1KEX_GSK923295.cdx_uff_E=809.67	-6.6	0	0
1KEX_JIB04_(NSC693627).cdx_uff_E=265.49	-6.6	0	0
1KEX_JSH-23.cdx_uff_E=114.77	-6.6	0	0
1KEX_LM-3067_4__8C.cdx_uff_E=114.49	-6.6	0	0
1KEX_LTI-291_uff_E=588.53	-6.6	0	0
1KEX_Mozavaptan.cdx_uff_E=505.83	-6.6	0	0
1KEX_NVP-TAE684.cdx_uff_E=724.15	-6.6	0	0
1KEX_PF-3758309.cdx_uff_E=894.76	-6.6	0	0
1KEX_Piperlongumine.cdx_uff_E=338.42	-6.6	0	0
1KEX_Puromycin_dihydrochloride.cdx_uff_E=654.50	-6.6	0	0
1KEX_RG2833_(RGFP109).cdx_uff_E=202.54	-6.6	0	0
1KEX_S3680_NLRP3_Inflammasome_Inhibitor_I.cdx_uff_E=711.71	-6.6	0	0
1KEX_S3741_Benznidazole.cdx_uff_E=324.75	-6.6	0	0
1KEX_S3769_Palmatine.cdx_uff_E=467.29	-6.6	0	0
1KEX_S3782_Neomangiferin.cdx_uff_E=1241.10	-6.6	0	0
1KEX_S3841_Eleutheroside_B.cdx_uff_E=195.44	-6.6	0	0
1KEX_S3854_Tetrahydropalmatine_hydrochloride.cdx_uff_E=418.65	-6.6	0	0
1KEX_S3892_Isopsoralen.cdx_uff_E=305.59	-6.6	0	0
1KEX_S3970_Vindoline.cdx_uff_E=795.27	-6.6	0	0
1KEX_S4689_Deoxycholic_acid.cdx_uff_E=575.86	-6.6	0	0
1KEX_S4749_Citalopram_HBr.cdx_uff_E=361.62	-6.6	0	0
1KEX_S4817_Atenolol.cdx_uff_E=248.94	-6.6	0	0
1KEX_10058-F4.cdx_uff_E=183.76	-6.5	0	0
1KEX_4'-Demethylepipodophyllotoxin.cdx_uff_E=581.09	-6.5	0	0
1KEX_AG-1296.cdx_uff_E=281.82	-6.5	0	0
1KEX_AGI5198.cdx_uff_E=639.33	-6.5	0	0
1KEX_Afuresertib___GSK2110183).cdx_uff_E=667.93	-6.5	0	0
1KEX_GDC0623.cdx_uff_E=447.17	-6.5	0	0
1KEX_GSK-LSD1__dihydrochloride.cdx_uff_E=1145.92	-6.5	0	0
1KEX_GSK1324726A_(I-BET726).cdx_uff_E=438.58	-6.5	0	0
1KEX_KNK437.cdx_uff_E=378.89	-6.5	0	0
1KEX_LM-3037_AGI-6780.cdx_uff_E=1813.29	-6.5	0	0
1KEX_Lappaconitine.cdx_uff_E=4002.13	-6.5	0	0
1KEX_MI-3.cdx_uff_E=497.99	-6.5	0	0
1KEX_Meclizine_dihydrochloride.cdx_uff_E=225.51	-6.5	0	0
1KEX_NMS-E973.cdx_uff_E=647.46	-6.5	0	0
1KEX_NPS-1034.cdx_uff_E=829.75	-6.5	0	0
1KEX_PD_151746_.cdx_uff_E=299.38	-6.5	0	0
1KEX_PI-1840.cdx_uff_E=683.75	-6.5	0	0
1KEX_S3120_Doxepin_hydrochloride.cdx_uff_E=392.32	-6.5	0	0
1KEX_S3644_Sulfamonomethoxine.cdx_uff_E=689.63	-6.5	0	0
1KEX_S3660_Uniconazole.cdx_uff_E=418.24	-6.5	0	0
1KEX_S3673_Sulfaphenazole.cdx_uff_E=810.33	-6.5	0	0
1KEX_S3821_Nuciferine.cdx_uff_E=332.70	-6.5	0	0
1KEX_S3835_Loganin.cdx_uff_E=361.63	-6.5	0	0
1KEX_S3838_Carnosic_acid.cdx_uff_E=405.17	-6.5	0	0
1KEX_S3897_(-)-Arctigenin.cdx_uff_E=581.93	-6.5	0	0
1KEX_S3932_Astilbin.cdx_uff_E=263.76	-6.5	0	0
1KEX_S4661_Tiagabine_(hydrochloride).cdx_uff_E=615.95	-6.5	0	0
1KEX_S4665_Rebeprazole_sodium.cdx_uff_E=425.87	-6.5	0	0
1KEX_S4733_Retigabine.cdx_uff_E=145.64	-6.5	0	0
1KEX_S4737_Psoralen.cdx_uff_E=303.48	-6.5	0	0
1KEX_S4738_Arctiin.cdx_uff_E=1148.00	-6.5	0	0
1KEX_AMI-1.cdx_uff_E=1059.64	-6.4	0	0
1KEX_CBL0137(CBL-0137).cdx_uff_E=468.10	-6.4	0	0
1KEX_CGI1746_.cdx_uff_E=412.05	-6.4	0	0
1KEX_Darapladib.cdx_uff_E=609.64	-6.4	0	0
1KEX_Erlotinib_free_Base.cdx_uff_E=521.23	-6.4	0	0
1KEX_Indoximod.cdx_uff_E=371.37	-6.4	0	0
1KEX_LM-3130_CW069.cdx_uff_E=337.50	-6.4	0	0
1KEX_LM-3267.cdx_uff_E=259.28	-6.4	0	0
1KEX_Lornoxicam.cdx_uff_E=1889.49	-6.4	0	0
1KEX_MEK162_(ARRY-438162).cdx_uff_E=472.95	-6.4	0	0
1KEX_Methyl-Hesperidin.cdx_uff_E=1632.34	-6.4	0	0
1KEX_Neratinib.cdx_uff_E=638.15	-6.4	0	0
1KEX_P7C3.cdx_uff_E=554.24	-6.4	0	0
1KEX_PF-04620110.cdx_uff_E=698.35	-6.4	0	0
1KEX_PU-H71.cdx_uff_E=841.46	-6.4	0	0
1KEX_Pepstatin_A.cdx_uff_E=1424.27	-6.4	0	0
1KEX_S3643_Amitraz.cdx_uff_E=134.08	-6.4	0	0
1KEX_S3661_2-Methoxy-1	4-naphthoquinone.cdx_uff_E=96.21	-6.4	0
1KEX_S3731_Tipiracil_hydrochloride.cdx_uff_E=277.12	-6.4	0	0
1KEX_S3783_Echinacoside.cdx_uff_E=2188.53	-6.4	0	0
1KEX_S3837_Echinocystic_acid.cdx_uff_E=630.34	-6.4	0	0
1KEX_S3938_Bisdemethoxycurcumin.cdx_uff_E=139.20	-6.4	0	0
1KEX_S4693_Guanfacine_Hydrochloride.cdx_uff_E=191.84	-6.4	0	0
1KEX_S4734_Retigabine_2HCl.cdx_uff_E=145.63	-6.4	0	0
1KEX_S4938_Cedrol.cdx_uff_E=476.37	-6.4	0	0
1KEX_S4977_Efonidipine.cdx_uff_E=944.94	-6.4	0	0
1KEX_ABT-199.cdx_uff_E=1205.40	-6.3	0	0
1KEX_ARQ_621.cdx_uff_E=685.89	-6.3	0	0
1KEX_BI-847325.cdx_uff_E=992.51	-6.3	0	0
1KEX_CAY10683_(Santacruzamate_A).cdx_uff_E=92.99	-6.3	0	0
1KEX_Dibutyryl-cAMP.cdx_uff_E=1267.62	-6.3	0	0
1KEX_Embelin.cdx_uff_E=152.86	-6.3	0	0
1KEX_GSK525762_(I-BET-762).cdx_uff_E=720.34	-6.3	0	0
1KEX_HO-3867.cdx_uff_E=405.44	-6.3	0	0
1KEX_ID-8.cdx_uff_E=400.51	-6.3	0	0
1KEX_LDC1267.cdx_uff_E=674.51	-6.3	0	0
1KEX_LEE011-2.cdx_uff_E=739.10	-6.3	0	0
1KEX_LM-3053_SKLB1002.cdx_uff_E=562.20	-6.3	0	0
1KEX_MI-2_(Menin-MLL_inhibitor).cdx_uff_E=1195.29	-6.3	0	0
1KEX_Mdivi-1.cdx_uff_E=495.45	-6.3	0	0
1KEX_P22077.cdx_uff_E=362.71	-6.3	0	0
1KEX_PD-0332991_hydrochloride.cdx_uff_E=392.37	-6.3	0	0
1KEX_PERPHENAZINE_(perphenazine).cdx_uff_E=255.76	-6.3	0	0
1KEX_Pantoprazole.cdx_uff_E=458.03	-6.3	0	0
1KEX_Propranolol_HCl.cdx_uff_E=150.54	-6.3	0	0
1KEX_S3764_Isoferulic_Acid.cdx_uff_E=73.48	-6.3	0	0
1KEX_S3840_Baohuoside_I.cdx_uff_E=359.81	-6.3	0	0
1KEX_S3842_Isoquercitrin.cdx_uff_E=1278.08	-6.3	0	0
1KEX_S3848_Hydroxytyrosol_Acetate.cdx_uff_E=70.74	-6.3	0	0
1KEX_S3959_(+)-Borneol.cdx_uff_E=4057.20	-6.3	0	0
1KEX_S4639_Brexpiprazole.cdx_uff_E=607.07	-6.3	0	0
1KEX_S4651_Etoricoxib.cdx_uff_E=594.64	-6.3	0	0
1KEX_S4679_Terazosin.cdx_uff_E=380.53	-6.3	0	0
1KEX_S4719_Kynurenic_acid.cdx_uff_E=96.88	-6.3	0	0
1KEX_S4876_Robenidine_Hydrochoride.cdx_uff_E=106.00	-6.3	0	0
1KEX_S4935_Asunaprevir.cdx_uff_E=3271.52	-6.3	0	0
1KEX_S4966_4-Methylesculetin.cdx_uff_E=98.32	-6.3	0	0
1KEX_ASP3026___structure.cdx_uff_E=2164.95	-6.2	0	0
1KEX_Ambroxol_HCl.cdx_uff_E=297.83	-6.2	0	0
1KEX_CCT129202.cdx_uff_E=909.62	-6.2	0	0
1KEX_Clindamycin_hydrochloride.cdx_uff_E=229.38	-6.2	0	0
1KEX_E-64d(Aloxistatin	Loxistatin__.cdx_uff_E=1573.08	-6.2	0
1KEX_FPH2_(BRD-9424).cdx_uff_E=461.08	-6.2	0	0
1KEX_LB-100.cdx_uff_E=360.35	-6.2	0	0
1KEX_LM-3243_CRT0044876.cdx_uff_E=278.80	-6.2	0	0
1KEX_LMK-235.cdx_uff_E=84.09	-6.2	0	0
1KEX_MM-102.cdx_uff_E=492.85	-6.2	0	0
1KEX_NSC319726.cdx_uff_E=532.04	-6.2	0	0
1KEX_Oprozomib_(ONX_0912).cdx_uff_E=1825.18	-6.2	0	0
1KEX_RAD51_inhibitor_RI-1.cdx_uff_E=510.16	-6.2	0	0
1KEX_S3759_Norcantharidin.cdx_uff_E=261.57	-6.2	0	0
1KEX_S4892_Phenibut.cdx_uff_E=223.96	-6.2	0	0
1KEX_192441-08-0.cdx_uff_E=603.16	-6.1	0	0
1KEX_ACY-1215.cdx_uff_E=301.89	-6.1	0	0
1KEX_AEBSF_hydrochloride_.cdx_uff_E=372.88	-6.1	0	0
1KEX_ALDOMET_(methyldopa).cdx_uff_E=1008.62	-6.1	0	0
1KEX_Clindamycin.cdx_uff_E=1209.32	-6.1	0	0
1KEX_D-Phenylalanine.cdx_uff_E=143.66	-6.1	0	0
1KEX_Epacadostat_(INCB024360).cdx_uff_E=1112.28	-6.1	0	0
1KEX_FTI_277_HCl.cdx_uff_E=634.04	-6.1	0	0
1KEX_GDC-0349.cdx_uff_E=614.67	-6.1	0	0
1KEX_Isoxazole_9_(ISX-9).cdx_uff_E=1483.36	-6.1	0	0
1KEX_LIQUID_PRED_(Lisinopril).cdx_uff_E=232.60	-6.1	0	0
1KEX_MG149.cdx_uff_E=270.38	-6.1	0	0
1KEX_Mizoribine.cdx_uff_E=700.26	-6.1	0	0
1KEX_S3675_Umbelliferone.cdx_uff_E=90.16	-6.1	0	0
1KEX_S3813_Bakuchiol.cdx_uff_E=127.54	-6.1	0	0
1KEX_S3881_Scopoletin.cdx_uff_E=117.61	-6.1	0	0
1KEX_S3988_Theophylline-7-acetic_acid.cdx_uff_E=355.62	-6.1	0	0
1KEX_S4667_Lidocaine_hydrochloride.cdx_uff_E=166.92	-6.1	0	0
1KEX_S4674_Hydroxyprogesterone_caproate.cdx_uff_E=440.84	-6.1	0	0
1KEX_S4774_Xanthurenic_Acid.cdx_uff_E=98.84	-6.1	0	0
1KEX_S4837_Ibudilast.cdx_uff_E=587.63	-6.1	0	0
1KEX_S4932_Proxyphylline.cdx_uff_E=415.67	-6.1	0	0
1KEX_Atazanavir.cdx_uff_E=487.05	-6	0	0
1KEX_CCT137690.cdx_uff_E=1045.32	-6	0	0
1KEX_Calpeptin.cdx_uff_E=148.73	-6	0	0
1KEX_Colchicine.cdx_uff_E=1751.69	-6	0	0
1KEX_Dorzolamide_HCL.cdx_uff_E=1147.33	-6	0	0
1KEX_E-64c_(Loxistatin_Acid).cdx_uff_E=1393.93	-6	0	0
1KEX_IOX1.cdx_uff_E=115.86	-6	0	0
1KEX_LFM-A13.cdx_uff_E=226.42	-6	0	0
1KEX_Marimastat_(BB-25.cdx_uff_E=148.43	-6	0	0
1KEX_NSC_405020.cdx_uff_E=150.58	-6	0	0
1KEX_NU1025.cdx_uff_E=92.14	-6	0	0
1KEX_S3627_Tryptamine.cdx_uff_E=274.08	-6	0	0
1KEX_S3676_Carbendazim.cdx_uff_E=315.81	-6	0	0
1KEX_S3701_Benactyzine_hydrochloride.cdx_uff_E=221.31	-6	0	0
1KEX_S3780_Secoisolariciresinol_diglucoside.cdx_uff_E=427.44	-6	0	0
1KEX_S3836_6-Gingerol.cdx_uff_E=176.12	-6	0	0
1KEX_S4668_Procaine.cdx_uff_E=235.31	-6	0	0
1KEX_S4711_Esculetin.cdx_uff_E=91.45	-6	0	0
1KEX_S4849_Levocetirizine_Dihydrochloride.cdx_uff_E=567.32	-6	0	0
1KEX_AI-10-49.cdx_uff_E=801.68	-5.9	0	0
1KEX_Bardoxolone_Methyl.cdx_uff_E=830.40	-5.9	0	0
1KEX_Cidofovir_.cdx_uff_E=423.63	-5.9	0	0
1KEX_DEPOCYT_(cytarabine).cdx_uff_E=505.41	-5.9	0	0
1KEX_Dichlorphenamide.cdx_uff_E=825.18	-5.9	0	0
1KEX_GSK126.cdx_uff_E=681.69	-5.9	0	0
1KEX_GSK503.cdx_uff_E=655.86	-5.9	0	0
1KEX_Hygromycin_B.cdx_uff_E=453.59	-5.9	0	0
1KEX_LY2584702_tosylate.cdx_uff_E=1097.58	-5.9	0	0
1KEX_MALT1_inhibitor.cdx_uff_E=492.75	-5.9	0	0
1KEX_Misoprostol.cdx_uff_E=127.12	-5.9	0	0
1KEX_RELENZA_(zanamivir).cdx_uff_E=307.54	-5.9	0	0
1KEX_S3628_BHQ.cdx_uff_E=100.72	-5.9	0	0
1KEX_S3678_PTP_Inhibitor_II.cdx_uff_E=77.13	-5.9	0	0
1KEX_S3706_Sarpogrelate_hydrochloride.cdx_uff_E=226.34	-5.9	0	0
1KEX_S3761_Eucalyptol.cdx_uff_E=6809.46	-5.9	0	0
1KEX_S3778_Patchouli_alcohol.cdx_uff_E=303.22	-5.9	0	0
1KEX_S3924_Ginsenoside_Rb1.cdx_uff_E=846.71	-5.9	0	0
1KEX_S3928_Baccatin___.cdx_uff_E=1532.66	-5.9	0	0
1KEX_S3971_Fusidine.cdx_uff_E=532.46	-5.9	0	0
1KEX_S4630_Diazoxide.cdx_uff_E=487.71	-5.9	0	0
1KEX_S4736_Trapidil.cdx_uff_E=527.11	-5.9	0	0
1KEX_S4761_Thymoquinone.cdx_uff_E=92.85	-5.9	0	0
1KEX_S4771___-thujaplicin.cdx_uff_E=182.19	-5.9	0	0
1KEX_S4789_5-Acetylsalicylic_acid.cdx_uff_E=72.22	-5.9	0	0
1KEX_S4884_Trans-Zeatin.cdx_uff_E=342.00	-5.9	0	0
1KEX_S4885_Taurolidine.cdx_uff_E=1213.70	-5.9	0	0
1KEX_Clindamycin_hydrochloride.cdx_uff_E=271.66	-5.8	0	0
1KEX_Clindamycin_phosphate.cdx_uff_E=2698.09	-5.8	0	0
1KEX_Gemcitabine_hydrochloride.cdx_uff_E=241.60	-5.8	0	0
1KEX_Itraconazole.cdx_uff_E=952.69	-5.8	0	0
1KEX_PX-478_2HCl.cdx_uff_E=2328.51	-5.8	0	0
1KEX_Purvalanol_A.cdx_uff_E=601.70	-5.8	0	0
1KEX_RTA_408.cdx_uff_E=967.17	-5.8	0	0
1KEX_S3668_Thymopentin.cdx_uff_E=779.24	-5.8	0	0
1KEX_S3890_Leonurine.cdx_uff_E=125.25	-5.8	0	0
1KEX_S3893_Bornyl_acetate.cdx_uff_E=251.01	-5.8	0	0
1KEX_S4856_Iproniazid.cdx_uff_E=148.01	-5.8	0	0
1KEX_AZD2858.cdx_uff_E=851.74	-5.7	0	0
1KEX_MG_101.cdx_uff_E=583.01	-5.7	0	0
1KEX_S3640_Methoxyphenamine_(Hydrochloride).cdx_uff_E=238.85	-5.7	0	0
1KEX_S3690_Pargyline_(hydrochloride).cdx_uff_E=205.45	-5.7	0	0
1KEX_S3790_Methyl_gallate.cdx_uff_E=64.89	-5.7	0	0
1KEX_S3823_Schizandrol_A.cdx_uff_E=738.89	-5.7	0	0
1KEX_S3853_Perillyl_alcohol.cdx_uff_E=133.01	-5.7	0	0
1KEX_S3914___-Hederin.cdx_uff_E=725.23	-5.7	0	0
1KEX_S4550_Azelaic_acid.cdx_uff_E=14.04	-5.7	0	0
1KEX_S4629_Chlorotrianisene.cdx_uff_E=500.15	-5.7	0	0
1KEX_S4669_Benzocaine_hydrochloride.cdx_uff_E=60.85	-5.7	0	0
1KEX_S4717_Isatin.cdx_uff_E=277.60	-5.7	0	0
1KEX_S4781_Xanthoxyline.cdx_uff_E=224.79	-5.7	0	0
1KEX_Anacardic_Acid.cdx_uff_E=189.61	-5.6	0	0
1KEX_L-NAME_HCl.cdx_uff_E=123.94	-5.6	0	0
1KEX_Nutlin-3b.cdx_uff_E=737.84	-5.6	0	0
1KEX_S3674_Levamlodipine.cdx_uff_E=437.26	-5.6	0	0
1KEX_S3696_PTP_Inhibitor_I.cdx_uff_E=63.75	-5.6	0	0
1KEX_S3756_Methyl_salicylate.cdx_uff_E=97.61	-5.6	0	0
1KEX_S3788_Carvacrol.cdx_uff_E=99.24	-5.6	0	0
1KEX_S3796_Rebaudioside_A.cdx_uff_E=1112.39	-5.6	0	0
1KEX_S3799_Gentisic_acid.cdx_uff_E=62.61	-5.6	0	0
1KEX_S3827_Royal_jelly_acid.cdx_uff_E=1.63	-5.6	0	0
1KEX_S3981_Sinapinic_Acid.cdx_uff_E=88.09	-5.6	0	0
1KEX_S4783_Benzyl_isothiocyanate.cdx_uff_E=58.88	-5.6	0	0
1KEX_RGD_peptide.cdx_uff_E=250.14	-5.5	0	0
1KEX_S3901_Astragaloside_IV.cdx_uff_E=2043.74	-5.5	0	0
1KEX_S3907_Bulleyaconi_cine_A.cdx_uff_E=1672.28	-5.5	0	0
1KEX_S3975_Protocatechuic_acid.cdx_uff_E=54.65	-5.5	0	0
1KEX_S4715_Benzamide.cdx_uff_E=56.21	-5.5	0	0
1KEX_Aceclidine_Hydrochloride.cdx_uff_E=154.19	-5.4	0	0
1KEX_Macitentan(ACT-064992).cdx_uff_E=973.42	-5.4	0	0
1KEX_PR-619.cdx_uff_E=181.20	-5.4	0	0
1KEX_RG7388.cdx_uff_E=561.66	-5.4	0	0
1KEX_S3697_Mafenide_hydrochloride.cdx_uff_E=621.10	-5.4	0	0
1KEX_S3763_Cinnamaldehyde.cdx_uff_E=54.80	-5.4	0	0
1KEX_S3857_4-Hydroxybenzyl_alcohol.cdx_uff_E=53.31	-5.4	0	0
1KEX_S4603_Gallic_acid.cdx_uff_E=56.00	-5.4	0	0
1KEX_S4708_Palmitoylethanolamide.cdx_uff_E=10.08	-5.4	0	0
1KEX_S4714_(-)-Menthol.cdx_uff_E=302.78	-5.4	0	0
1KEX_S4943_Isovanillin.cdx_uff_E=65.88	-5.4	0	0
1KEX_(R)-2-Hydroxyglutarate_.cdx_uff_E=75.94	-5.3	0	0
1KEX_GNE-317.cdx_uff_E=796.52	-5.3	0	0
1KEX_LM-3264_Triapine.cdx_uff_E=63.41	-5.3	0	0
1KEX_S2501_Pyrantel_pamoate.cdx_uff_E=567.83	-5.3	0	0
1KEX_S3773_Tyrosol.cdx_uff_E=57.71	-5.3	0	0
1KEX_S3826_Hydroxytyrosol.cdx_uff_E=59.03	-5.3	0	0
1KEX_S3886_Quinic_acid.cdx_uff_E=117.36	-5.3	0	0
1KEX_PK-1587.cdx_uff_E=873.25	-5.2	0	0
1KEX_S1037.cdx_uff_E=612.91	-5.2	0	0
1KEX_S3822_Schisandrin_A.cdx_uff_E=533.09	-5.2	0	0
1KEX_Birinapant_(TL32711).cdx_uff_E=1835.56	-5.1	0	0
1KEX_Etidronate.cdx_uff_E=492.99	-5.1	0	0
1KEX_S3626_Sesamol.cdx_uff_E=212.91	-5.1	0	0
1KEX_S4626_ETHOSUXIMIDE.cdx_uff_E=123.30	-5.1	0	0
1KEX_S4725_Benzenesulfonamide.cdx_uff_E=637.47	-5.1	0	0
1KEX_S4772_alpha-Asarone.cdx_uff_E=295.50	-5.1	0	0
1KEX_Dimethyloxalylglycine_(DMOG).cdx_uff_E=38.83	-5	0	0
1KEX_S3980_Pyridoxine.cdx_uff_E=87.21	-5	0	0
1KEX_S4710_Picolinamide.cdx_uff_E=53.42	-5	0	0
1KEX_S4991_Valpromide.cdx_uff_E=107.66	-5	0	0
1KEX_NEOPROFEN_(ibuprofen_lysine).cdx_uff_E=261.98	-4.9	0	0
1KEX_S3944_Valproic_acid.cdx_uff_E=105.48	-4.9	0	0
1KEX_S3953_L-Lysine_hydrochloride.cdx_uff_E=69.36	-4.9	0	0
1KEX_NUTRESTORE_(glutamine).cdx_uff_E=80.54	-4.8	0	0
1KEX_S3616_Asiaticoside.cdx_uff_E=897.26	-4.8	0	0
1KEX_S3694_Glucosamine_(hydrochloride).cdx_uff_E=447.83	-4.8	0	0
1KEX_S3728_Grazoprevir.cdx_uff_E=4070.13	-4.8	0	0
1KEX_S3839_1-Deoxynojirimycin.cdx_uff_E=352.40	-4.8	0	0
1KEX_S3885_Pyrogallol.cdx_uff_E=49.62	-4.8	0	0
1KEX_S3931_Ginsenoside_Rd.cdx_uff_E=961.93	-4.8	0	0
1KEX_S4758_Crocin.cdx_uff_E=535.37	-4.8	0	0
1KEX_S4800_Daminozide.cdx_uff_E=146.82	-4.8	0	0
1KEX_S3771_Stachydrine.cdx_uff_E=978.23	-4.7	0	0
1KEX_S3775_Ligustrazine_hydrochloride.cdx_uff_E=58.61	-4.7	0	0
1KEX_S3870_D-Pinitol.cdx_uff_E=480.89	-4.7	0	0
1KEX_S3956_Tetramethylpyrazine.cdx_uff_E=57.05	-4.7	0	0
1KEX_S4983_Sorbic_acid.cdx_uff_E=4.29	-4.7	0	0
1KEX_S3605_Borneol.cdx_uff_E=234.10	-4.6	0	0
1KEX_S3692_N-Ethylmaleimide.cdx_uff_E=237.02	-4.6	0	0
1KEX_6H05.cdx_uff_E=232.33	-4.5	0	0
1KEX_Mildronate.cdx_uff_E=59.04	-4.5	0	0
1KEX_S3712_Tulathromycin_A.cdx_uff_E=852.11	-4.5	0	0
1KEX_S3986_L(+)-Arabinose.cdx_uff_E=383.47	-4.5	0	0
1KEX_S4701_2-Deoxy-D-glucose.cdx_uff_E=377.78	-4.5	0	0
1KEX_S4940_Maltol.cdx_uff_E=54.89	-4.5	0	0
1KEX_Afatinib_dimaleate.cdx_uff_E=462.80	-4.4	0	0
1KEX_Fudosteine.cdx_uff_E=147.24	-4.4	0	0
1KEX_Prochlorperazine_dimaleate_salt.cdx_uff_E=356.12	-4.4	0	0
1KEX_Pyrilamine_Maleate.cdx_uff_E=242.34	-4.4	0	0
1KEX_S4696_ArbinoxaMine_Maleate.cdx_uff_E=218.95	-4.4	0	0
1KEX_Azatadine_dimaleate.cdx_uff_E=454.81	-4.3	0	0
1KEX_Gypenoside_uff_E=806.52	-4.3	0	0
1KEX_S3652_3-Nitropropionic_acid.cdx_uff_E=18.07	-4.3	0	0
1KEX_S3688_2	4-Diamino-6-hydroxypyrimidine.cdx_uff_E=41.27	-4.3	0
1KEX_S3791_Succinic_acid.cdx_uff_E=16.75	-4.3	0	0
1KEX_S4854_Bedaquiline_fumarate.cdx_uff_E=583.29	-4.3	0	0
1KEX_S4988_Tiamulin_fumarate.cdx_uff_E=2479.61	-4.3	0	0
1KEX_S3860_Allicin.cdx_uff_E=54.90	-4.2	0	0
1KEX_S3973_L-SelenoMethionine.cdx_uff_E=87.51	-4.2	0	0
1KEX_S3699_2	3-Butanedione-2-monoxime.cdx_uff_E=16.60	-4.1	0
1KEX_S3785_Notoginsenoside_R1.cdx_uff_E=767.37	-4.1	0	0
1KEX_S3811_Ginsenoside_Re.cdx_uff_E=812.62	-4	0	0
1KEX_S3945_L-Cycloserine.cdx_uff_E=206.81	-3.8	0	0
1KEX_FRAX597.cdx_uff_E=766.32	-3.7	0	0
1KEX_LM-3632.cdx_uff_E=254.46	-3.6	0	0
1KEX_Ledipasvir_(GS5885)_.cdx_uff_E=2480.85	-3.6	0	0
1KEX_ACEON_(perindopril_erbumine).cdx_uff_E=3040.59	-3.5	0	0
1KEX_Dovitinib_Lactate.cdx_uff_E=664.20	-3.5	0	0
1KEX_PF-00080665.cdx_uff_E=910.93	-3.5	0	0
1KEX_S3695_Cystamine_dihydrochloride.cdx_uff_E=57.33	-3.5	0	0
1KEX_S4602_Acetohydroxamic_acid.cdx_uff_E=4.26	-3.5	0	0
1KEX_(-)-p-Bromotetramisole_oxalate.cdx_uff_E=321.23	-3.4	0	0
1KEX_Ascomycin_(FK_520	_FR_900520	_Immunomycin).cdx_uff_E=803.10	-3.4
1KEX_S3815_Mogroside_V.cdx_uff_E=852.98	-3.3	0	0
1KEX_G-418_sulphate.cdx_uff_E=1351.25	-3.2	0	0
1KEX_Abacavir_sulfate_uff_E=3434.37	-3.1	0	0
1KEX_Caspofungin_acetate.cdx_uff_E=1270.35	-3.1	0	0
1KEX_Chloroquine_phosphate.cdx_uff_E=1190.17	-3.1	0	0
1KEX_Isepamicin_sulfate.cdx_uff_E=1088.55	-3.1	0	0
1KEX_KN-93_H3PO4.cdx_uff_E=1529.58	-3.1	0	0
1KEX_LY2228820.cdx_uff_E=1606.96	-3.1	0	0
1KEX_S2597-Oseltamivir_phosphate.cdx_uff_E=629.85	-3.1	0	0
1KEX_S3850_Glucosamine_sulfate.cdx_uff_E=611.08	-3.1	0	0
1KEX_Capreomycin_Sulfate_uff_E=1093.55	-3	0	0
1KEX_GZD824.cdx_uff_E=4642.21	-3	0	0
1KEX_Hydroxychloroquine_sulfate.cdx_uff_E=1912.39	-3	0	0
1KEX_LY2835219.cdx_uff_E=2195.61	-3	0	0
1KEX_Lomitapide_mesylate.cdx_uff_E=1113.70	-3	0	0
1KEX_Paromomycin_Sulfate.cdx_uff_E=1128.91	-3	0	0
1KEX_Ro_31-8220_mesylate.cdx_uff_E=1456.50	-3	0	0
1KEX_S3647_Mafenide_(Acetate).cdx_uff_E=440.11	-3	0	0
1KEX_S4683_Sildenafil_Mesylate.cdx_uff_E=1537.92	-3	0	0
1KEX_S3687_Urea.cdx_uff_E=0.01	-2.9	0	0
1KEX_S3711_Carbasalate_Calcium.cdx_uff_E=269.48	-2.9	0	0
1KEX_S4686_Escin.cdx_uff_E=1142.67	-2.9	0	0
1KEX_Alendronate_sodium_trihydrate_uff_E=522.39	-1.5	0	0
1KEX_Amiloride_hydrochloride_dihydrate.cdx_uff_E=90.31	-1.5	0	0
1KEX_Docetaxel_Trihydrate.cdx_uff_E=1687.61	-1.5	0	0
1KEX_LM-3573.cdx_uff_E=681.76	-1.5	0	0
1KEX_S3751_Quinidine_sulfate.cdx_uff_E=1328.06	-1.5	0	0
1KEX_S4617_Dextromethorphan_hydrobromide_hydrate.cdx_uff_E=218.12	-1.5	0	0
1KEX_S4748_Ondansetron_HCl.cdx_uff_E=723.85	-1.5	0	0
1KEX_S4750_Sulfacetamide_sodium_salt_hydrate.cdx_uff_E=489.64	-1.5	0	0
1KEX_S4751_Cisapride.cdx_uff_E=516.41	-1.5	0	0
1KEX_S4838_Acotiamide_hydrochloride.cdx_uff_E=571.64	-1.5	0	0
1KEX_Hexamethonium_bromide.cdx_uff_E=50.83	-1.2	0	0
1KEX_LM-3230_NH125.cdx_uff_E=413.10	-1.2	0	0
1KEX_Neostigmine_bromide.cdx_uff_E=1631.92	-1.2	0	0
1KEX_S3700_DHBP_(dibromide).cdx_uff_E=131.37	-1.2	0	0
1KEX_S3735_Umeclidinium_bromide.cdx_uff_E=374.49	-1.2	0	0
1KEX_S4624_Methylbenactyzine_Bromide.cdx_uff_E=322.29	-1.2	0	0
1KEX_S4660_Glycopyrrolate.cdx_uff_E=273.28	-1.2	0	0
1KEX_S4718_Acetylcholine_iodide.cdx_uff_E=32.24	-1.2	0	0
1KEX_S4834_Propantheline_bromide.cdx_uff_E=319.76	-1.2	0	0
1KEX_S3774_Dehydroandrographolide_Succinate_Potasium_Salt.cdx_uff_E=473.55	-1.1	0	0
1KEX_S3622_Diammonium_Glycyrrhizinate.cdx_uff_E=1357.01	-1	0	0
1KEX_S3633_Pyrrolidinedithiocarbamate_(ammonium).cdx_uff_E=63.35	-1	0	0
1KEX_S3724_Velpatasvir.cdx_uff_E=1420.86	-0.1	0	0
1KEX_S3814_Tubeimoside_I.cdx_uff_E=1274.76	12.8	0	0
1KEX_S4760_(2-Hydroxypropyl)-__-cyclodextrin_(HP-__-CD.cdx_uff_E=1082.49	69.8	0	0
1KEX_Micafungin_sodium.cdx_uff_E=1626.99	81.6	0	0
1KEX_S4848_Dalbavancin.cdx_uff_E=1785.45	126.9	0	0
1KEX_S5015_Simeprevir.cdx_uff_E=3688.23	-6.9	0	0
1KEX_S5019_Indobufen.cdx_uff_E=372.19	-7.1	0	0
1KEX_S5020_Tilorone_dihydrochloride.cdx_uff_E=682.43	-5.9	0	0
1KEX_S5023_Nadolol.cdx_uff_E=1190.48	-6.8	0	0
1KEX_S5101_Tabersonine_hydrochloride.cdx_uff_E=589.13	-7.3	0	0
1KEX_S5103_lutein.cdx_uff_E=1983.75	36.6	0	0
1KEX_S5105_Proanthocyanidins.cdx_uff_E=497.48	-5.6	0	0
1KEX_S5119_Olivetol.cdx_uff_E=55.07	-6	0	0
1KEX_S5138_Citral.cdx_uff_E=42.45	-5.4	0	0
1KEX_S5139_Methyl_Dihydrojasmonate.cdx_uff_E=276.07	-5.9	0	0
1KEX_S5140_Cinene.cdx_uff_E=122.41	-5.6	0	0
1KEX_S7668-Picropodophyllin_(PPP).cdx_uff_E=598.80	-6.1	0	0
1KEX_SANT-1.cdx_uff_E=621.16	-7	0	0
1KEX_SAR405838_(MI-773).cdx_uff_E=542.67	-7.7	0	0
1KEX_SB-3CT.cdx_uff_E=1268.64	-6.8	0	0
1KEX_SB225002.cdx_uff_E=167.27	-7.4	0	0
1KEX_SB239063.cdx_uff_E=448.05	-6.9	0	0
1KEX_SB273005.cdx_uff_E=384.03	-7.4	0	0
1KEX_SBC-115076.cdx_uff_E=610.34	-8	0	0
1KEX_SBE_13_hydrochloride.cdx_uff_E=638.17	-5.8	0	0
1KEX_SBI-0206965.cdx_uff_E=297.93	-6.4	0	0
1KEX_SB_334867.cdx_uff_E=449.36	-7.7	0	0
1KEX_SC144.cdx_uff_E=371.05	-7.4	0	0
1KEX_SC75741.cdx_uff_E=1090.20	-5.1	0	0
1KEX_SC79.cdx_uff_E=345.11	-6.6	0	0
1KEX_SCH_900776.cdx_uff_E=746.02	-6.5	0	0
1KEX_SD208.cdx_uff_E=219.51	-7.1	0	0
1KEX_SF1670_(PTEN_inhibitor).cdx_uff_E=174.64	-8.2	0	0
1KEX_SGC-CBP30.cdx_uff_E=779.43	-6.4	0	0
1KEX_SGC_0946.cdx_uff_E=563.94	-6.4	0	0
1KEX_SGI-1027.cdx_uff_E=422.33	-7.8	0	0
1KEX_SGX-523_.cdx_uff_E=766.75	-8	0	0
1KEX_SH-4-54.cdx_uff_E=804.12	-7.6	0	0
1KEX_SKI_II_(SphK-I2).cdx_uff_E=365.50	-6.6	0	0
1KEX_SNS-314_Mesylate.cdx_uff_E=1166.38	-3	0	0
1KEX_SP2509.cdx_uff_E=798.10	-7.5	0	0
1KEX_SRPIN340.cdx_uff_E=208.90	-7.5	0	0
1KEX_SSR128129E_(SSR).cdx_uff_E=458.61	-7.4	0	0
1KEX_STATTIC.cdx_uff_E=639.07	-6.6	0	0
1KEX_STF-083010.cdx_uff_E=922.82	-7.5	0	0
1KEX_STF-118804.cdx_uff_E=848.39	-6.7	0	0
1KEX_SU5402_uff_E=707.86	-7	0	0
1KEX_SU6656.cdx_uff_E=1024.28	-7.4	0	0
1KEX_SU_9516.cdx_uff_E=511.90	-6.9	0	0
1KEX_Sabutoclax(BI-97C1).cdx_uff_E=975.01	-5.8	0	0
1KEX_Salirasib.cdx_uff_E=301.68	-6.3	0	0
1KEX_Scriptaid_(GCK_1026).cdx_uff_E=207.63	-7.3	0	0
1KEX_SecinH3.cdx_uff_E=774.26	-6.8	0	0
1KEX_SirReal2.cdx_uff_E=483.58	-7.4	0	0
1KEX_Skepinone-L.cdx_uff_E=337.65	-7.8	0	0
1KEX_Sodium_valproate.cdx_uff_E=94.63	-5.3	0	0
1KEX_Solifenacin_succinate.cdx_uff_E=445.30	-4.3	0	0
1KEX_Sorafenib.cdx_uff_E=316.73	-7	0	0
1KEX_Splitomicin.cdx_uff_E=141.91	-7.2	0	0
1KEX_Stavudine.cdx_uff_E=315.56	-6.5	0	0
1KEX_TAI-1.cdx_uff_E=520.42	-7.7	0	0
1KEX_TAK-438.cdx_uff_E=891.84	-4.3	0	0
1KEX_TAK-632.cdx_uff_E=2966.43	-8.1	0	0
1KEX_TAPI-1.cdx_uff_E=251.57	-6.3	0	0
1KEX_TCID.cdx_uff_E=197.47	-6.2	0	0
1KEX_TEGISON_(etretinate).cdx_uff_E=189.02	-6.9	0	0
1KEX_TG003.cdx_uff_E=384.77	-6.6	0	0
1KEX_TG_100713.cdx_uff_E=143.25	-7.1	0	0
1KEX_TH287.cdx_uff_E=134.56	-6.6	0	0
1KEX_TH588.cdx_uff_E=1180.95	-6.5	0	0
1KEX_TIC10.cdx_uff_E=598.38	-7.5	0	0
1KEX_TMP269.cdx_uff_E=823.77	-7.4	0	0
1KEX_TP-0903.cdx_uff_E=833.45	-7	0	0
1KEX_TUDC_(tauroursodeoxycholate).cdx_uff_E=810.92	-7.6	0	0
1KEX_Tariquidar.cdx_uff_E=677.15	-6.9	0	0
1KEX_Tasquinimod_.cdx_uff_E=397.22	-7.3	0	0
1KEX_Tazobactam.cdx_uff_E=1671.46	-6.5	0	0
1KEX_Tenovin-1.cdx_uff_E=249.57	-6.7	0	0
1KEX_Thiamet_G.cdx_uff_E=273.58	-5.4	0	0
1KEX_Ticlopidine_hydrochloride.cdx_uff_E=335.55	-6.1	0	0
1KEX_Tiplaxtinin(PAI-039).cdx_uff_E=1316.06	-7.1	0	0
1KEX_Torin_1.cdx_uff_E=716.13	-7.2	0	0
1KEX_Trazodone_hydrochloride.cdx_uff_E=609.70	-7	0	0
1KEX_Trelagliptin.cdx_uff_E=507.58	-7.2	0	0
1KEX_Tripelennamine_hydrochloride.cdx_uff_E=189.11	-5.8	0	0
1KEX_UM729_(C07).cdx_uff_E=625.19	-6.4	0	0
1KEX_UMI-77_.cdx_uff_E=783.43	-7	0	0
1KEX_UNC0379.cdx_uff_E=453.48	-6.2	0	0
1KEX_UNC1215.cdx_uff_E=865.98	-7.1	0	0
1KEX_UNC1999.cdx_uff_E=704.32	-5.8	0	0
1KEX_UNC2025.cdx_uff_E=869.65	-5.5	0	0
1KEX_UNC2250.cdx_uff_E=642.81	-6.7	0	0
1KEX_UNC2881.cdx_uff_E=574.91	-6.5	0	0
1KEX_UNC669.cdx_uff_E=402.55	-7.1	0	0
1KEX_UPF-1069.cdx_uff_E=204.70	-8	0	0
1KEX_URMC-099.cdx_uff_E=908.36	-8.5	0	0
1KEX_VE-821.cdx_uff_E=515.01	-7.3	0	0
1KEX_VE-822.cdx_uff_E=854.69	-6.3	0	0
1KEX_VER-49009.cdx_uff_E=492.94	-6.1	0	0
1KEX_VER-50589.cdx_uff_E=488.41	-6.3	0	0
1KEX_VER155008.cdx_uff_E=1120.02	-6.7	0	0
1KEX_VGX-1027.cdx_uff_E=252.08	-6.6	0	0
1KEX_VR23.cdx_uff_E=858.83	-6.5	0	0
1KEX_VS-5584_(SB2343).cdx_uff_E=621.37	-6.4	0	0
1KEX_VX661.cdx_uff_E=1763.37	-7.4	0	0
1KEX_Vidofludimus_.cdx_uff_E=263.32	-7.2	0	0
1KEX_Vinpocetine.cdx_uff_E=628.85	-6.8	0	0
1KEX_WH-4-023.cdx_uff_E=707.16	-5.5	0	0
1KEX_WIKI4.cdx_uff_E=730.65	-7.2	0	0
1KEX_WS3.cdx_uff_E=1461.66	-6.7	0	0
1KEX_WS6_.cdx_uff_E=1454.80	-7.4	0	0
1KEX_WT161.cdx_uff_E=337.31	-6.3	0	0
1KEX_WY_14643.cdx_uff_E=176.20	-6.6	0	0
1KEX_WZ4003.cdx_uff_E=445.30	-6.9	0	0
1KEX_Wnt-C59_(C59).cdx_uff_E=281.46	-7.5	0	0
1KEX_XENAZINE_(tetrabenazine).cdx_uff_E=637.22	-6.6	0	0
1KEX_XL019.cdx_uff_E=440.45	-7.7	0	0
1KEX_XL147.cdx_uff_E=740.39	-7.5	0	0
1KEX_XL388.cdx_uff_E=791.64	-8.2	0	0
1KEX_XL888.cdx_uff_E=1923.56	-6.9	0	0
1KEX_XMD8-92.cdx_uff_E=690.15	-7	0	0
1KEX_Xanthohumol.cdx_uff_E=400.65	-6.5	0	0
1KEX_Y-320.cdx_uff_E=916.86	-5.7	0	0
1KEX_YH239-EE.cdx_uff_E=571.42	-6.9	0	0
1KEX_YK-4-279.cdx_uff_E=303.18	-7.1	0	0
1KEX_Z-DEVD-FMK.cdx_uff_E=276.83	-6.1	0	0
1KEX_Z-FA-FMK.cdx_uff_E=382.75	-6.9	0	0
[truncated: 1,333 more rows]
