# Supplementary material for: Insilico targeting of virus entry facilitator NRP1 to block SARS-CoV2 entry
Source: PLoS One. 2025 Feb 5;20(2):e0310855. doi: 10.1371/journal.pone.0310855 (PMC11798527; doi:10.1371/journal.pone.0310855)
Supplement: S3 Table — (CSV) [file pone.0310855.s003.csv]

Ligand	Binding Affinity	rmsd/ub	rmsd/lb
1KEX_Docetaxel.cdx_uff_E=2266.13	-5.2	0	0
1KEX_Paclitaxel.cdx_uff_E=2278.92	-5.6	0	0
1KEX_Celastrol.cdx_uff_E=408.35	-7.6	0	0
1KEX_Alizarin.cdx_uff_E=139.53	-7.1	0	0
1KEX_Costunolide.cdx_uff_E=519.07	-7	0	0
1KEX_Genistein.cdx_uff_E=183.26	-7	0	0
1KEX_Ginkgolide_B.cdx_uff_E=1619.27	-7	0	0
1KEX_resveratrol.cdx_uff_E=104.21	-6.7	0	0
1KEX_Voriconazole.cdx_uff_E=478.23	-6.4	0	0
1KEX_NEOTHYLLINE_(dyphylline).cdx_uff_E=427.10	-6.2	0	0
1KEX_Reserpine.cdx_uff_E=903.79	-5.7	0	0
1KEX_Artemether.cdx_uff_E=488.68	-7	0	0
1KEX_Adenosine.cdx_uff_E=419.25	-6.3	0	0
1KEX_Artemisinin.cdx_uff_E=540.96	-7.1	0	0
1KEX_Artesunate.cdx_uff_E=551.18	-8.2	0	0
1KEX_BENOQUIN_(monobenzone).cdx_uff_E=113.88	-6.5	0	0
1KEX_ANCOBON_(flucytosine).cdx_uff_E=41.80	-4.2	0	0
1KEX_AMINOCAPROIC_ACID_(aminocaproic_acid).cdx_uff_E=6.93	-4.4	0	0
1KEX_Pregnenolone.cdx_uff_E=383.38	-7.7	0	0
1KEX_AMINOPHYLLINE_(aminophylline).cdx_uff_E=5492644220.12	-8.3	0	0
1KEX_CETACORT_(hydrocortisone).cdx_uff_E=362.66	-7.6	0	0
1KEX_Methoxsalen.cdx_uff_E=322.86	-6.4	0	0
1KEX_Sclareolide.cdx_uff_E=457.12	-6.3	0	0
1KEX_Shikimic_acid.cdx_uff_E=236.20	-5.4	0	0
1KEX_Silibinin.cdx_uff_E=502.68	-7.6	0	0
1KEX_Sinomenine.cdx_uff_E=325.59	-6.5	0	0
1KEX_Synephrine.cdx_uff_E=114.85	-5.7	0	0
1KEX_Tanshinone_I.cdx_uff_E=367.80	-8.5	0	0
1KEX_Tanshinone_IIA.cdx_uff_E=1201.09	-8.7	0	0
1KEX_Troxerutin.cdx_uff_E=1694.64	-5.6	0	0
1KEX_Ursolic_acid.cdx_uff_E=528.02	-5.9	0	0
1KEX_Vanillylacetone.cdx_uff_E=80.25	-6.2	0	0
1KEX_Xanthone.cdx_uff_E=146.02	-6.8	0	0
1KEX_Yohimbine_hydrochloride.cdx_uff_E=535.55	-7	0	0
1KEX_5-HTP.cdx_uff_E=388.18	-6.6	0	0
1KEX_Aloin.cdx_uff_E=415.80	-6.6	0	0
1KEX_Biochanin_A.cdx_uff_E=197.28	-6.8	0	0
1KEX_Butylscopolamine_bromide.cdx_uff_E=1854.68	-1.2	0	0
1KEX_Dioscin.cdx_uff_E=1196.45	-4.3	0	0
1KEX_Diosmetin.cdx_uff_E=176.78	-7.8	0	0
1KEX_D-Mannitol.cdx_uff_E=286.09	-4.8	0	0
1KEX_Gastrodin.cdx_uff_E=537.64	-6.3	0	0
1KEX_Hematoxylin.cdx_uff_E=357.33	-6.9	0	0
1KEX_Hordenine.cdx_uff_E=77.24	-5.5	0	0
1KEX_Indirubin.cdx_uff_E=550.17	-7.5	0	0
1KEX_Lappaconite_Hydrobromide_uff_E=2455.23	-6.3	0	0
1KEX_L-carnitine.cdx_uff_E=976.75	-5	0	0
1KEX_Naringin_Dihydrochalcone.cdx_uff_E=399.05	-6.8	0	0
1KEX_Piceatannol.cdx_uff_E=105.56	-6.9	0	0
1KEX_Hydroxyecdysone.cdx_uff_E=425.31	-6.7	0	0
1KEX_Quercetin.cdx_uff_E=180.07	-7.3	0	0
1KEX_Sesamin.cdx_uff_E=1681.78	-7.3	0	0
1KEX_Sorbitol.cdx_uff_E=286.09	-4.7	0	0
1KEX_Naringenin.cdx_uff_E=197.58	-7.5	0	0
1KEX_dextrose.cdx_uff_E=279.57	-4.8	0	0
1KEX_Salidroside.cdx_uff_E=545.64	-7.1	0	0
1KEX_(+)-Usniacin.cdx_uff_E=1318.71	-7.1	0	0
1KEX_3-Indolebutyric_acid.cdx_uff_E=281.83	-6.6	0	0
1KEX_4-Methylumbelliferone.cdx_uff_E=96.89	-6.1	0	0
1KEX_AESCULIN.cdx_uff_E=742.41	-7.1	0	0
1KEX_(-)-Epigallocatechin_gallate.cdx_uff_E=342.90	-6.9	0	0
1KEX_Andrographolide.cdx_uff_E=535.45	-7	0	0
1KEX_Apigenin.cdx_uff_E=161.37	-7.8	0	0
1KEX_Ipriflavone.cdx_uff_E=262.58	-6.9	0	0
1KEX_Asiatic_acid.cdx_uff_E=731.01	-5.9	0	0
1KEX_Amygdalin.cdx_uff_E=1188.87	-7.2	0	0
1KEX_Baicalein.cdx_uff_E=166.71	-7.8	0	0
1KEX_Bengenin.cdx_uff_E=237.41	-6.9	0	0
1KEX_Bilobalide.cdx_uff_E=1007.55	-6.4	0	0
1KEX_Baicalin.cdx_uff_E=808.95	-8.3	0	0
1KEX_Chrysin.cdx_uff_E=162.16	-8	0	0
1KEX_Cryptotanshinone.cdx_uff_E=1152.26	-8.6	0	0
1KEX_Cytisine.cdx_uff_E=195.57	-6.4	0	0
1KEX_dihydroartemisinin.cdx_uff_E=669.93	-6.8	0	0
1KEX_Chlorogenic_acid.cdx_uff_E=207.19	-7.4	0	0
1KEX_10-Hydroxycamptothecin.cdx_uff_E=1542.34	-7.2	0	0
1KEX_Enoxolone.cdx_uff_E=774.27	-7.4	0	0
1KEX_Fisetin.cdx_uff_E=171.61	-7.6	0	0
1KEX_Formononetin.cdx_uff_E=186.19	-6.9	0	0
1KEX_Gramine.cdx_uff_E=384.10	-6.3	0	0
1KEX_Glycyrrhizic_acid.cdx_uff_E=756.81	-4.6	0	0
1KEX_Rotundine.cdx_uff_E=496.07	-6.1	0	0
1KEX_Hesperetin.cdx_uff_E=212.80	-7.6	0	0
1KEX_Hesperidin.cdx_uff_E=1205.43	-7.6	0	0
1KEX_Honokiol.cdx_uff_E=160.92	-7.1	0	0
1KEX_Gynostemma_Extract_uff_E=800.30	-3.9	0	0
1KEX_Indole-3-carbinol.cdx_uff_E=271.59	-5.7	0	0
1KEX_Kaempferol.cdx_uff_E=179.38	-7	0	0
1KEX_Kinetin.cdx_uff_E=492.39	-6.2	0	0
1KEX_L(+)-Rhamnose_Monohydrate.cdx_uff_E=427.26	-1.2	0	0
1KEX_Limonin.cdx_uff_E=2100.68	-7.4	0	0
1KEX_Magnolol.cdx_uff_E=161.98	-6.6	0	0
1KEX_matrine.cdx_uff_E=339.33	-6.3	0	0
1KEX_Morin.cdx_uff_E=191.30	-1.2	0	0
1KEX_Myricetin.cdx_uff_E=182.19	-7.2	0	0
1KEX_Myricitrin.cdx_uff_E=778.88	-7.1	0	0
1KEX_Icariin.cdx_uff_E=1542.99	-6.4	0	0
1KEX_Naringin.cdx_uff_E=1392.95	-7.6	0	0
1KEX_Nobiletin.cdx_uff_E=597.64	-6.5	0	0
1KEX_Oleanolic_Acid.cdx_uff_E=454.60	-6.4	0	0
1KEX_Oridonin.cdx_uff_E=619.70	-6.6	0	0
1KEX_Osthole.cdx_uff_E=145.71	-6.6	0	0
1KEX_Oxymatrine.cdx_uff_E=172.01	-6.7	0	0
1KEX_Paeonol.cdx_uff_E=83.43	-6	0	0
1KEX_Parthenolide.cdx_uff_E=1660.23	-6.5	0	0
1KEX_Neohesperidin_dihydrochalcone.cdx_uff_E=387.58	-7.3	0	0
1KEX_Phloretin.cdx_uff_E=251.12	-7	0	0
1KEX_Piperine.cdx_uff_E=395.21	-7.6	0	0
1KEX_Phlorizin.cdx_uff_E=805.43	-7.4	0	0
1KEX_Puerarin.cdx_uff_E=783.43	-7.1	0	0
1KEX_Quercetin_dihydrate.cdx_uff_E=175.59	-1.3	0	0
1KEX_Rutaecarpine.cdx_uff_E=429.20	-7.6	0	0
1KEX_Salicin.cdx_uff_E=195.65	-6	0	0
1KEX_Sclareol.cdx_uff_E=229.51	-6.4	0	0
1KEX_Dihydromyricetin.cdx_uff_E=265.72	-7.2	0	0
1KEX_Isoliquiritigenin.cdx_uff_E=129.79	-7.7	0	0
1KEX_Sophocarpine.cdx_uff_E=361.20	-6.3	0	0
1KEX_Rutin_DAB10.cdx_uff_E=1433.43	-6.8	0	0
1KEX_S3942_Cardamonin.cdx_uff_E=157.00	-6.9	0	0
1KEX_Estriol.cdx_uff_E=355.22	-7.2	0	0
1KEX_Scopolamine_hydrobromide.cdx_uff_E=1740.46	-6.9	0	0
1KEX_L-Adrenaline.cdx_uff_E=116.46	-5.6	0	0
1KEX_Asaraldehyde.cdx_uff_E=225.73	-5	0	0
1KEX_Astragaloside_A.cdx_uff_E=1994.52	-4.4	0	0
1KEX_Niacin(acid).cdx_uff_E=53.45	-5	0	0
1KEX_Ginkgolide_A.cdx_uff_E=1154.29	-7.2	0	0
1KEX_Neohesperidin.cdx_uff_E=565.65	-7.3	0	0
1KEX_Curcumin.cdx_uff_E=184.00	-6.9	0	0
1KEX_NATACYN_(natamycin).cdx_uff_E=1762.48	-5.1	0	0
1KEX_10-DAB.cdx_uff_E=1131.93	-7.4	0	0
1KEX_Nystatin_(Fungicidin).cdx_uff_E=459.82	130.9	0	0
1KEX_Genipin.cdx_uff_E=327.33	-6.2	0	0
1KEX_Geniposide.cdx_uff_E=446.02	-6.5	0	0
1KEX_Geniposidic_acid.cdx_uff_E=401.50	-6.7	0	0
1KEX_Paeoniflorin.cdx_uff_E=3479.47	-7.1	0	0
1KEX_Scopine.cdx_uff_E=1701.66	-4.4	0	0
1KEX_Cytidine.cdx_uff_E=504.43	-5.9	0	0
1KEX_Tylosin_tartrate.cdx_uff_E=939.10	-4.2	0	0
1KEX_Catharanthine.cdx_uff_E=574.33	-6.7	0	0
1KEX_Ascorbic_acid.cdx_uff_E=318.28	-4.7	0	0
1KEX_Equol.cdx_uff_E=195.96	-7	0	0
1KEX_Forskolin.cdx_uff_E=408.82	-6.5	0	0
1KEX_Vanillin.cdx_uff_E=77.61	-5.1	0	0
1KEX_Apocynin_(acetovanillone).cdx_uff_E=70.83	-5.5	0	0
1KEX_Schisandrin_B.cdx_uff_E=609.73	-6.1	0	0
1KEX_Cephalomannine.cdx_uff_E=1752.65	-4.2	0	0
1KEX_Gambogic_acid.cdx_uff_E=771.17	-6.8	0	0
1KEX_Betulinic_acid.cdx_uff_E=555.54	-6.6	0	0
1KEX_Triptolide.cdx_uff_E=4680.06	-8	0	0
1KEX_Arecoline_hydrobromide.cdx_uff_E=161.14	-5.1	0	0
1KEX_Melatonin.cdx_uff_E=294.62	-6.5	0	0
1KEX_Hyoscyamine_(L).cdx_uff_E=379.64	-6.5	0	0
1KEX_sennoside_B.cdx_uff_E=2253.51	-5.9	0	0
1KEX_SN-38.cdx_uff_E=1587.38	-8.5	0	0
1KEX_Vitamin_D3.cdx_uff_E=304.74	-6.6	0	0
1KEX_sennoside_A.cdx_uff_E=962.02	-4.4	0	0
1KEX_Vitamin_D2.cdx_uff_E=320.32_uff_E=320.29	-7.6	0	0
1KEX_Mequinol.cdx_uff_E=59.42_uff_E=59.35	-4.8	0	0
1KEX_Deoxyarbutin.cdx_uff_E=315.77_uff_E=315.54	-6	0	0
1KEX_Coumarin.cdx_uff_E=91.17_uff_E=91.17	-5.9	0	0
1KEX_Doxofylline.cdx_uff_E=480.57_uff_E=480.52	-6.1	0	0
1KEX_Bergapten.cdx_uff_E=330.15_uff_E=330.09	-6.5	0	0
1KEX_Cepharanthine.cdx_uff_E=1002.68_uff_E=936.78	-8	0	0
1KEX_Benzoic_acid_.cdx_uff_E=54.36_uff_E=54.30	-5.7	0	0
1KEX_Erythritol.cdx_uff_E=142.89_uff_E=142.89	-3.9	0	0
1KEX_Pilocarpine_HCl.cdx_uff_E=510.61_uff_E=510.52	-6.5	0	0
1KEX_Aloe-emodin.cdx_uff_E=154.11_uff_E=154.03	-7.2	0	0
1KEX_Taxifolin_(Dihydroquercetin).cdx_uff_E=263.82_uff_E=263.72	-7.3	0	0
1KEX_Diacerein.cdx_uff_E=236.74_uff_E=236.69	-7.4	0	0
1KEX_Vinorelbine_tartrate.cdx_uff_E=1495.76_uff_E=1409.30	-6.3	0	0
1KEX_Vincristine_Sulfate.cdx_uff_E=2712.81_uff_E=2197.41	-7	0	0
1KEX_Digoxin_.cdx_uff_E=911.09_uff_E=882.55	-7	0	0
1KEX_Dicoumarol.cdx_uff_E=393.58_uff_E=393.39	-7.7	0	0
1KEX_Ouabain_Octahydrate.cdx_uff_E=652.08_uff_E=643.38	-1.4	0	0
1KEX_S4503.cdx_uff_E=301.12_uff_E=301.04	-5.8	0	0
1KEX_Gossypol-a_ceticacid.cdx_uff_E=973.32_uff_E=973.23	-3.1	0	0
1KEX_Vinblastine_sulfate.cdx_uff_E=3189.91_uff_E=2554.25	-6.1	0	0
1KEX_6-Benzylaminopurine.cdx_uff_E=451.81_uff_E=451.73	-6.5	0	0
1KEX_i-Inositol.cdx_uff_E=420.23_uff_E=420.21	-4.5	0	0
1KEX_Citric_acid_trilithium_salt_tetrahydrate_uff_E=47.25_uff_E=47.04	-1.4	0	0
1KEX_Ethylparaben.cdx_uff_E=62.42_uff_E=62.34	-5.7	0	0
1KEX_Danthron.cdx_uff_E=147.98_uff_E=147.90	-6.7	0	0
1KEX_S4516_(+)-Camphor.cdx_uff_E=4062.02_uff_E=253.19	-5	0	0
1KEX_S4596_Cefixime.cdx_uff_E=1919.71_uff_E=1919.40	-6.4	0	0
1KEX_S4603_Gallic_acid.cdx_uff_E=56.00_uff_E=55.96	-5.4	0	0
1KEX_S4550_Azelaic_acid.cdx_uff_E=14.04_uff_E=13.99	-5.8	0	0
1KEX_S4658_Hydroquinidine.cdx_uff_E=359.07_uff_E=358.37	-6.7	0	0
1KEX_S4686_Escin.cdx_uff_E=1142.67_uff_E=1009.31	-2.9	0	0
1KEX_S4711_Esculetin.cdx_uff_E=91.45_uff_E=91.40	-6	0	0
1KEX_S4719_Kynurenic_acid.cdx_uff_E=96.88_uff_E=96.85	-6.3	0	0
1KEX_S4717_Isatin.cdx_uff_E=277.60_uff_E=277.56	-5.7	0	0
1KEX_S4714_(-)-Menthol.cdx_uff_E=302.78_uff_E=302.73	-5.4	0	0
1KEX_S4726_Lauric_Acid.cdx_uff_E=4.36_uff_E=4.27	-5.4	0	0
1KEX_S4723_(-)Epicatechin.cdx_uff_E=261.76_uff_E=261.66	-7.6	0	0
1KEX_S4735_Salvianolic_acid_B.cdx_uff_E=573.98_uff_E=545.00	-7.2	0	0
1KEX_S4747_Jervine.cdx_uff_E=742.21_uff_E=715.42	-7.4	0	0
1KEX_S4746_(20S)-Protopanaxadiol.cdx_uff_E=438.27_uff_E=438.17	-6.7	0	0
1KEX_S4739_Oxyresveratrol.cdx_uff_E=107.39	-6.9	0	0
1KEX_S4738_Arctiin.cdx_uff_E=1148.00	-6.8	0	0
1KEX_S4737_Psoralen.cdx_uff_E=303.48	-6.6	0	0
1KEX_Genistin.cdx_uff_E=908.78	-7.4	0	0
1KEX_S4742_Rebaudioside_C.cdx_uff_E=860.99	-5.9	0	0
1KEX_S4743_Wogonin.cdx_uff_E=193.19	-7.9	0	0
1KEX_S3608_Demethylzeylasteral.cdx_uff_E=346.35	-6.6	0	0
1KEX_S3609_Berbamine_(dihydrochloride).cdx_uff_E=1061.97	-7.2	0	0
1KEX_S3612_Rosmarinic_acid.cdx_uff_E=274.85	-6.9	0	0
1KEX_S3618_Acetylspiramycin.cdx_uff_E=1011.67	-4.3	0	0
1KEX_S3605_Borneol.cdx_uff_E=234.10	-4.7	0	0
1KEX_S3606_Fangchinoline.cdx_uff_E=841.12	-7.3	0	0
1KEX_S3616_Asiaticoside.cdx_uff_E=897.26	-6.2	0	0
1KEX_S3617_(20S)-Protopanaxatriol.cdx_uff_E=476.96	-6.3	0	0
1KEX_S3622_Diammonium_Glycyrrhizinate.cdx_uff_E=1357.01	-1	0	0
1KEX_S3611_(+)-Fangchinoline.cdx_uff_E=762.06	-6.9	0	0
1KEX_S3613_Scoparone.cdx_uff_E=226.50	-5.8	0	0
1KEX_S3615_Dehydrocostus_Lactone.cdx_uff_E=271.49	-7	0	0
1KEX_S3630_Methyl_Vanillate.cdx_uff_E=77.05	-5.4	0	0
1KEX_S3626_Sesamol.cdx_uff_E=212.91	-5.2	0	0
1KEX_S3675_Umbelliferone.cdx_uff_E=90.16	-6.1	0	0
1KEX_S3661_2-Methoxy-1	4-naphthoquinone.cdx_uff_E=96.21	-6.5	0
1KEX_S3652_3-Nitropropionic_acid.cdx_uff_E=18.07	-4.3	0	0
1KEX_S3694_Glucosamine_(hydrochloride).cdx_uff_E=447.83	-4.8	0	0
1KEX_Rotenone.cdx_uff_E=515.62	-7.6	0	0
1KEX_S3751_Quinidine_sulfate.cdx_uff_E=1328.06	-1.4	0	0
1KEX_Colchicine.cdx_uff_E=1751.69	-5.8	0	0
1KEX_S4759_p-Coumaric_Acid.cdx_uff_E=58.35	-5.9	0	0
1KEX_S4758_Crocin.cdx_uff_E=535.37	-5.6	0	0
1KEX_S3654_Tauroursodeoxycholic_Acid.cdx_uff_E=860.09	-7.4	0	0
1KEX_S3938_Bisdemethoxycurcumin.cdx_uff_E=139.20	-7.1	0	0
1KEX_S3939_4'-Methoxyresveratrol.cdx_uff_E=117.85	-6.7	0	0
1KEX_S3940_3'-Hydroxypterostilbene.cdx_uff_E=132.24	-6.8	0	0
1KEX_S3941_Pinocembrin.cdx_uff_E=197.13	-7.9	0	0
1KEX_S3981_Sinapinic_Acid.cdx_uff_E=88.09	-5.7	0	0
1KEX_S3983_Caryophyllene_oxide.cdx_uff_E=1993.33	-6.6	0	0
1KEX_S3984_Nordihydroguaiaretic_acid.cdx_uff_E=292.36	-7.1	0	0
1KEX_S3959_(+)-Borneol.cdx_uff_E=4057.20	-6.3	0	0
1KEX_S3956_Tetramethylpyrazine.cdx_uff_E=57.05	-4.7	0	0
1KEX_S3960_Higenamine_hydrochloride.cdx_uff_E=273.73	-6.9	0	0
1KEX_S3814_Tubeimoside_I.cdx_uff_E=1274.76	2.9	0	0
1KEX_S3815_Mogroside_V.cdx_uff_E=852.98	-3.3	0	0
1KEX_S3817_Harmine_hydrochloride.cdx_uff_E=354.71	-6.7	0	0
1KEX_S3819_Decursinol_angelate.cdx_uff_E=1099.75	-7.5	0	0
1KEX_S3820_Dehydroevodiamine_hydrochloride.cdx_uff_E=492.35	-7.8	0	0
1KEX_S3822_Schisandrin_A.cdx_uff_E=533.09	-4.9	0	0
1KEX_S3823_Schizandrol_A.cdx_uff_E=738.89	-5.6	0	0
1KEX_S3825_Glycitin.cdx_uff_E=832.37	-6.6	0	0
1KEX_S3826_Hydroxytyrosol.cdx_uff_E=59.03	-5.3	0	0
1KEX_S3828_Orcinol_glucoside.cdx_uff_E=664.20	-6.5	0	0
1KEX_S3829_Isoalantolactone.cdx_uff_E=341.94	-7	0	0
1KEX_S3833_Amentoflavone.cdx_uff_E=473.65	-8.3	0	0
1KEX_S3835_Loganin.cdx_uff_E=361.63	-6.5	0	0
1KEX_S3836_6-Gingerol.cdx_uff_E=176.12	-6.5	0	0
1KEX_S3840_Baohuoside_I.cdx_uff_E=359.81	-6.2	0	0
1KEX_S3841_Eleutheroside_B.cdx_uff_E=195.44	-6.5	0	0
1KEX_S3842_Isoquercitrin.cdx_uff_E=1278.08	-6.5	0	0
1KEX_S3962_Dihydroactinidiolide.cdx_uff_E=1840.43	-6.5	0	0
1KEX_S3968_Histamine.cdx_uff_E=209.37	-4	0	0
1KEX_S3769_Palmatine.cdx_uff_E=467.29	-6.5	0	0
1KEX_S3771_Stachydrine.cdx_uff_E=978.23	-4.7	0	0
1KEX_S3775_Ligustrazine_hydrochloride.cdx_uff_E=58.61	-4.7	0	0
1KEX_Lappaconitine.cdx_uff_E=4002.13	-6.5	0	0
1KEX_S3759_Norcantharidin.cdx_uff_E=261.57	-6.3	0	0
1KEX_S3758_Sinomenine_hydrochloride.cdx_uff_E=412.18	-7	0	0
1KEX_S3764_Isoferulic_Acid.cdx_uff_E=73.48	-6.3	0	0
1KEX_S3777_Gentiopicroside.cdx_uff_E=1455.41	-7.1	0	0
1KEX_S3782_Neomangiferin.cdx_uff_E=1241.10	-6.7	0	0
1KEX_S3783_Echinacoside.cdx_uff_E=2188.53	-6.4	0	0
1KEX_S3784_Obacunone.cdx_uff_E=2080.52	-7.5	0	0
1KEX_S3786_Glabridin.cdx_uff_E=1044.62	-8.1	0	0
1KEX_S3787_Picroside_I.cdx_uff_E=1841.75	-6.8	0	0
1KEX_S3780_Secoisolariciresinol_diglucoside.cdx_uff_E=427.44	-5.8	0	0
1KEX_S3911_Veratramine.cdx_uff_E=467.65	-8.8	0	0
1KEX_S3912_Cephalotaxine.cdx_uff_E=573.67	-6.7	0	0
1KEX_S3918_4'	7-Dimethoxy-5-Hydroxyflavone.cdx_uff_E=190.04	-7.9	0
1KEX_S3929_Liquiritigenin.cdx_uff_E=187.51	-7.2	0	0
1KEX_S3930_Liquiritin.cdx_uff_E=685.21	-7.7	0	0
1KEX_S3932_Astilbin.cdx_uff_E=263.76	-6.6	0	0
1KEX_S3933_10-deacetyl-paclitaxel	10-DAT.cdx_uff_E=2112.39	-6.7	0
1KEX_S3755_Betaine.cdx_uff_E=889.75	-4	0	0
1KEX_S3837_Echinocystic_acid.cdx_uff_E=630.34	-6.1	0	0
1KEX_S3844_Rosavin.cdx_uff_E=1014.31	-6.8	0	0
1KEX_S3846_Eupatilin.cdx_uff_E=327.57	-6.9	0	0
1KEX_S3848_Hydroxytyrosol_Acetate.cdx_uff_E=70.74	-6.2	0	0
1KEX_S3948_Spermine.cdx_uff_E=10.28	-4.6	0	0
1KEX_S3947_Hydroumbellic_acid.cdx_uff_E=84.53	-6.2	0	0
1KEX_S3979_Zinc_Undecylenate.cdx_uff_E=-3.87	-1.1	0	0
1KEX_S3811_Ginsenoside_Re.cdx_uff_E=812.62	-4.6	0	0
1KEX_S3812_Monocrotaline.cdx_uff_E=386.84	-7.3	0	0
1KEX_S3885_Pyrogallol.cdx_uff_E=49.62	-4.8	0	0
1KEX_S3886_Quinic_acid.cdx_uff_E=117.36	-5.3	0	0
1KEX_S3887_L-Rhamnose_monohydrate.cdx_uff_E=426.65	-1.4	0	0
1KEX_S3888_3	4`	5-Trimethoxy-trans-stilbene.cdx_uff_E=144.38	-6.6
1KEX_S3890_Leonurine.cdx_uff_E=125.25	-5.9	0	0
1KEX_S3892_Isopsoralen.cdx_uff_E=305.59	-6.6	0	0
1KEX_S3873_Methyl_4-hydroxycinnamate.cdx_uff_E=67.61	-6	0	0
1KEX_S3874_Curcumenol.cdx_uff_E=296.37	-7.1	0	0
1KEX_S3875_Alpinetin.cdx_uff_E=211.59	-7.1	0	0
1KEX_S3877_Lysionotin.cdx_uff_E=241.65	-6.9	0	0
1KEX_S3878_Bavachinin.cdx_uff_E=336.23	-7.7	0	0
1KEX_S3881_Scopoletin.cdx_uff_E=117.61	-6	0	0
1KEX_S3883_Protopine.cdx_uff_E=639.02	-8.3	0	0
1KEX_S3884_Jatrorrhizine.cdx_uff_E=261.80	-6.7	0	0
1KEX_S3800_Lycorine_hydrochloride.cdx_uff_E=489.08	-7.1	0	0
1KEX_S3803_Angelic_acid.cdx_uff_E=26.70	-4.4	0	0
1KEX_S3804_Alpha-Mangostin.cdx_uff_E=306.41	-7.2	0	0
1KEX_S3807_Dehydroandrographolide.cdx_uff_E=477.16	-7	0	0
1KEX_S3808_Mangiferin.cdx_uff_E=294.79	-7.2	0	0
1KEX_S3847_Panaxatriol.cdx_uff_E=662.84	-6.4	0	0
1KEX_S3915_Gracillin.cdx_uff_E=1158.19	-6.3	0	0
1KEX_S3916_Macranthoidin_B.cdx_uff_E=1759.27	-3.5	0	0
1KEX_S3919_Hederacoside_C.cdx_uff_E=1022.19	-4.3	0	0
1KEX_S3901_Astragaloside_IV.cdx_uff_E=2043.74	-5.6	0	0
1KEX_S3778_Patchouli_alcohol.cdx_uff_E=303.22	-6	0	0
1KEX_S3781_Ginkgolide_C.cdx_uff_E=1172.50	-6.7	0	0
1KEX_S3789_Tiglic_acid.cdx_uff_E=17.42	-4.6	0	0
1KEX_S3795_Phloretic_acid.cdx_uff_E=65.78	-5.9	0	0
1KEX_S3796_Rebaudioside_A.cdx_uff_E=1112.39	-4.9	0	0
1KEX_S3797_Helicide.cdx_uff_E=535.21	-6.5	0	0
1KEX_S3931_Ginsenoside_Rd.cdx_uff_E=961.93	-4.4	0	0
1KEX_S3765_Picroside_II.cdx_uff_E=1880.76	-6.8	0	0
1KEX_S4754_Betulin.cdx_uff_E=668.93	-6.7	0	0
1KEX_S3925_(-)-Epicatechin_gallate.cdx_uff_E=341.43	-6.9	0	0
1KEX_S3926_Forsythin.cdx_uff_E=514.60	-6.6	0	0
1KEX_S3927_Swertiamarin.cdx_uff_E=244.89	-6.8	0	0
1KEX_S4802_6-Methylcoumarin.cdx_uff_E=89.69	-6.3	0	0
1KEX_Aloperine.cdx_uff_E=347.29	-6.6	0	0
1KEX_S3982_Batyl_alcohol.cdx_uff_E=81.29	-5.1	0	0
1KEX_S3872_Guaiacol.cdx_uff_E=61.81	-4.9	0	0
1KEX_S3906_2	3	5	4-tetrahydroxyl_diphenylethylene-2-o-glucoside.cdx_uff_E=226.00
1KEX_S3907_Bulleyaconi_cine_A.cdx_uff_E=1672.28	-4.4	0	0
1KEX_S3908_4'-Demethylpodophyllotoxin.cdx_uff_E=583.65	-6.5	0	0
1KEX_S3909_Catalpol.cdx_uff_E=1726.58	-6.1	0	0
1KEX_S3910_4'	7-Dimethoxyisoflavone.cdx_uff_E=200.48	-6.7	0
1KEX_S3922_(-)-epigallocatechin.cdx_uff_E=264.07	-7.5	0	0
1KEX_S3923_Ginsenoside_Rg1.cdx_uff_E=1013.83	-5.3	0	0
1KEX_S3924_Ginsenoside_Rb1.cdx_uff_E=846.71	-5.2	0	0
1KEX_4'-Demethylepipodophyllotoxin.cdx_uff_E=581.09	-6.2	0	0
1KEX_S3862_Gallic_acid_trimethyl_ether.cdx_uff_E=111.09	-5	0	0
1KEX_S3863_Methyl_EudesMate.cdx_uff_E=120.12	-5.1	0	0
1KEX_S3864_Dulcitol.cdx_uff_E=286.09	-4.7	0	0
1KEX_S3866_Galanthamine.cdx_uff_E=338.49	-6.6	0	0
1KEX_S3868_Harmine.cdx_uff_E=355.77	-6.7	0	0
1KEX_S3869_Methyl_protocatechuate.cdx_uff_E=63.53	-5.8	0	0
1KEX_S3870_D-Pinitol.cdx_uff_E=480.89	-4.7	0	0
1KEX_S3850_Glucosamine_sulfate.cdx_uff_E=611.08	-3	0	0
1KEX_S3851_Camphor.cdx_uff_E=4116.67	-6.1	0	0
1KEX_S3855_Ethyl_ferulate.cdx_uff_E=81.16	-6.1	0	0
1KEX_S3856_Allantoin.cdx_uff_E=314.93	-5.1	0	0
1KEX_S3857_4-Hydroxybenzyl_alcohol.cdx_uff_E=53.31	-5.4	0	0
1KEX_S3858_Lawsone.cdx_uff_E=80.70	-6.5	0	0
1KEX_S3894_Cycloastragenol.cdx_uff_E=1788.50	-7.7	0	0
1KEX_S3895_Sophoridine.cdx_uff_E=339.30	-6.8	0	0
1KEX_S3897_(-)-Arctigenin.cdx_uff_E=581.93	-6.4	0	0
1KEX_S3898_Hydroxy_Camptothecine.cdx_uff_E=1542.49	-7.2	0	0
1KEX_S3899_Hederagenin.cdx_uff_E=596.01	-6.1	0	0
1KEX_S3900_Betulonic_acid.cdx_uff_E=420.66	-5.7	0	0
1KEX_S3902_Ursonic_acid.cdx_uff_E=583.41	-6.7	0	0
1KEX_S3903_Lycorine.cdx_uff_E=492.20	-7.2	0	0
1KEX_S3904_Isoimperatorin.cdx_uff_E=453.66	-7	0	0
1KEX_S3905_Iso-Steviol.cdx_uff_E=508.65	-7.1	0	0
1KEX_S3876_Indigo.cdx_uff_E=537.11	-7.4	0	0
1KEX_S4761_Thymoquinone.cdx_uff_E=92.85	-5.9	0	0
1KEX_S3816_Dehydroevodiamine.cdx_uff_E=467.34	-7.7	0	0
1KEX_S3818_Tectoridin.cdx_uff_E=930.32	-6.5	0	0
1KEX_S4793_Cedryl_acetate.cdx_uff_E=407.11	-6.8	0	0
1KEX_S4800_Daminozide.cdx_uff_E=146.82	-4.7	0	0
1KEX_S4809_3-Indolepropionic_acid.cdx_uff_E=282.57	-6.6	0	0
1KEX_S4780_7-Methoxy-4-methylcoumarin.cdx_uff_E=110.40	-6.3	0	0
1KEX_S4781_Xanthoxyline.cdx_uff_E=224.79	-5.9	0	0
1KEX_S4783_Benzyl_isothiocyanate.cdx_uff_E=58.88	-5.6	0	0
1KEX_S4787_Methyl_syringate.cdx_uff_E=113.68	-5.1	0	0
1KEX_S4769_L-5-Hydroxytryptophan.cdx_uff_E=354.23	-6.7	0	0
1KEX_S4772_alpha-Asarone.cdx_uff_E=295.50	-5.1	0	0
1KEX_S4776_Harmaline.cdx_uff_E=351.05	-6.7	0	0
1KEX_S4777_Plumbagin.cdx_uff_E=90.07	-7.2	0	0
1KEX_S3830_Protodioscin.cdx_uff_E=1006.11	-5.4	0	0
1KEX_S4801_6-Chloropurine.cdx_uff_E=289.18	-4.4	0	0
1KEX_S4804_1-Naphthyl_acetate.cdx_uff_E=134.55	-6.5	0	0
1KEX_S4762_2	4-Dihydroxyacetophenone.cdx_uff_E=69.83	-5.8	0
1KEX_S4765_Syringaldehyde.cdx_uff_E=80.59	-4.9	0	0
1KEX_S4768_Melibiose.cdx_uff_E=846.11	-6.1	0	0
1KEX_S3951_Tannic_acid.cdx_uff_E=1391.17	-2.6	0	0
1KEX_S3967_Flavone.cdx_uff_E=153.14	-7.8	0	0
1KEX_S3977_(-)-Borneol.cdx_uff_E=235.22	-4.7	0	0
1KEX_S3978_5-Phenyl-2	4-pentadienoic_acid.cdx_uff_E=58.89	-6.3	0
1KEX_S3988_Theophylline-7-acetic_acid.cdx_uff_E=355.62	-6.2	0	0
1KEX_S3990_Trans-Anethole.cdx_uff_E=66.54	-5.7	0	0
1KEX_S3991_Ketoisophorone.cdx_uff_E=809.37	-5.8	0	0
1KEX_S3993_Ethyl_Vanillate.cdx_uff_E=76.45	-5.5	0	0
1KEX_S3995_Guaiazulene.cdx_uff_E=325.52	-6.9	0	0
1KEX_S3879_kaempferide.cdx_uff_E=192.79	-7.3	0	0
1KEX_S4981_Cyclogalegenol.cdx_uff_E=1797.84	-6	0	0
1KEX_S3843_Madecassoside.cdx_uff_E=882.64	-5.8	0	0
1KEX_S4990_TBHQ.cdx_uff_E=852.76	-5.8	0	0
1KEX_S3776_Sophoricoside.cdx_uff_E=340.54	-7.1	0	0
1KEX_S4932_Proxyphylline.cdx_uff_E=415.67	-6.1	0	0
1KEX_S4859_TriacetonaMine.cdx_uff_E=1732.92	-5.6	0	0
1KEX_S4863_4-Hydroxyphenylacetic_acid.cdx_uff_E=77.59	-5.7	0	0
1KEX_S4864_2-Furoic_acid.cdx_uff_E=185.56	-4.7	0	0
1KEX_S4943_Isovanillin.cdx_uff_E=65.88	-5.4	0	0
1KEX_S4969_Tropine.cdx_uff_E=154.18	-4.6	0	0
1KEX_S3832_Euphorbiasteroid.cdx_uff_E=3333.43	-6.6	0	0
1KEX_S4830_Maltose.cdx_uff_E=1769.14	-5.8	0	0
1KEX_S4884_Trans-Zeatin.cdx_uff_E=342.00	-5.9	0	0
1KEX_S4936_Antiarol.cdx_uff_E=119.77	-4.7	0	0
1KEX_S4939_cis-Aconitic_acid.cdx_uff_E=102.88	-5.6	0	0
1KEX_S4942_4-Hydroxy-3	5-dimethoxybenzyl_alcohol.cdx_uff_E=110.90	-4.8	0
1KEX_S4961_3	4	5-Trimethoxycinnamic_acid.cdx_uff_E=116.01	-5.6
1KEX_S4963_Purpurin.cdx_uff_E=149.90	-7	0	0
1KEX_S4965_Helicin.cdx_uff_E=539.06	-6.5	0	0
1KEX_S4966_4-Methylesculetin.cdx_uff_E=98.32	-6.3	0	0
1KEX_QUTENZA_(capsaicin).cdx_uff_E=142.40	-5.9	0	0
1KEX_S4982_2	2'5'	2''-Terthiophene.cdx_uff_E=642.27	-6.1
1KEX_S4983_Sorbic_acid.cdx_uff_E=4.29	-4.7	0	0
1KEX_S3882_Brassinolide.cdx_uff_E=637.99	-6.9	0	0
1KEX_S3785_Notoginsenoside_R1.cdx_uff_E=767.37	-3.9	0	0
1KEX_S3969_Veratric_acid.cdx_uff_E=81.89	-5.7	0	0
1KEX_S3970_Vindoline.cdx_uff_E=795.27	-6.4	0	0
1KEX_Methyl-Hesperidin.cdx_uff_E=1632.34	-6	0	0
1KEX_S4722_(+)-Catechin.cdx_uff_E=261.76	-7.6	0	0
1KEX_S3810_Scutellarin.cdx_uff_E=807.64	-8	0	0
1KEX_Hypoxanthine.cdx_uff_E=289.57	-4.7	0	0
1KEX_Vinpocetine.cdx_uff_E=628.85	-6.8	0	0
1KEX_(+)-Bicuculline.cdx_uff_E=930.00	-7.8	0	0
1KEX_Butein.cdx_uff_E=124.32	-7.6	0	0
1KEX_Embelin.cdx_uff_E=152.86	-6.4	0	0
1KEX_Camptothecine.cdx_uff_E=1543.61	-7.2	0	0
1KEX_Ellagic_acid.cdx_uff_E=193.88	-7.8	0	0
1KEX_Galanthamine_hydrobromide.cdx_uff_E=299.45	-6.3	0	0
1KEX_DEPOCYT_(cytarabine).cdx_uff_E=505.41	-5.9	0	0
1KEX_SOLATENE_(beta_carotene).cdx_uff_E=1938.91	28.5	0	0
1KEX_Rheochrysidin.cdx_uff_E=158.39	-6.9	0	0
1KEX_(-)-Huperzine_A.cdx_uff_E=5512.84	-7	0	0
1KEX_Diosmin.cdx_uff_E=1157.22	-8	0	0
1KEX_S4117.cdx_uff_E=2667.02	-2.8	0	0
1KEX_Oleuropein.cdx_uff_E=445.53	-7.7	0	0
1KEX_S5148_2-Methylenebutyrolactone.cdx_uff_E=103.17	-4.3	0	0
1KEX_S5120_Elemicin.cdx_uff_E=234.92	-5.4	0	0
1KEX_S5138_Citral.cdx_uff_E=42.45	-5.4	0	0
1KEX_S3965_Vanillyl_Butyl_Ether.cdx_uff_E=95.32	-5.5	0	0
1KEX_S3953_L-Lysine_hydrochloride.cdx_uff_E=69.36	-4.9	0	0
1KEX_S5103_lutein.cdx_uff_E=1983.75	50.9	0	0
1KEX_S5119_Olivetol.cdx_uff_E=55.07	-6	0	0
1KEX_S3763_Cinnamaldehyde.cdx_uff_E=54.80	-5.4	0	0
1KEX_S5173_2'-Hydroxy-4'-methylacetophenone.cdx_uff_E=69.45	-6	0	0
1KEX_S3821_Nuciferine.cdx_uff_E=332.70	-6.7	0	0
1KEX_S3973_L-SelenoMethionine.cdx_uff_E=87.51	-4.2	0	0
1KEX_S3770_Sodium_Aescinate.cdx_uff_E=1128.42	-0.9	0	0
1KEX_S3779_cis-Anethol.cdx_uff_E=66.53	-5.8	0	0
1KEX_S3853_Perillyl_alcohol.cdx_uff_E=133.01	-5.7	0	0
1KEX_S3860_Allicin.cdx_uff_E=54.90	-4.1	0	0
1KEX_S3871_Muscone.cdx_uff_E=497.16	-6.5	0	0
1KEX_S3762_methylnonylketone.cdx_uff_E=4.42	-5.3	0	0
1KEX_S5105_Proanthocyanidins.cdx_uff_E=497.48	-5.7	0	0
1KEX_S3893_Bornyl_acetate.cdx_uff_E=251.01	-5.8	0	0
1KEX_S3891_Vincamine.cdx_uff_E=667.58	-6.5	0	0
1KEX_S3813_Bakuchiol.cdx_uff_E=127.54	-6	0	0
1KEX_pentoxifylline.cdx_uff_E=375.29	-6.1	0	0
1KEX_Caffeic_acid_phenethyl_ester(CAPE).cdx_uff_E=130.25	-6.6	0	0
1KEX_CAY10683_(Santacruzamate_A).cdx_uff_E=92.99	-6.4	0	0
1KEX_Anacardic_Acid.cdx_uff_E=189.61	-5.8	0	0
1KEX_S7668-Picropodophyllin_(PPP).cdx_uff_E=598.80	-6.2	0	0
1KEX_Piperlongumine.cdx_uff_E=338.42	-6.6	0	0
1KEX_Docetaxel_Trihydrate.cdx_uff_E=1687.61	-1.4	0	0
1KEX_Combretastatin_A4.cdx_uff_E=378.22	-6.7	0	0
1KEX_Licochalcone_A.cdx_uff_E=1139.94	-6.8	0	0
1KEX_Halofuginone.cdx_uff_E=411.60	-7.6	0	0
1KEX_S4599_Benzyl_benzoate.cdx_uff_E=119.57	-6.7	0	0
1KEX_S4605_Folic_acid.cdx_uff_E=498.51	-7.6	0	0
1KEX_S4690_Vitamin_E.cdx_uff_E=209.31	-6.6	0	0
1KEX_7	8-Dihydroxyflavone.cdx_uff_E=155.70	-7.7	0
1KEX_S4706_Eugenol.cdx_uff_E=73.69	-5.5	0	0
1KEX_S4704_D-(+)-Cellobiose.cdx_uff_E=145.42	-6.1	0	0
1KEX_S4721_L-Glutamic_acid_monosodium_salt.cdx_uff_E=79.57	-5.4	0	0
1KEX_Deguelin.cdx_uff_E=401.17	-7.8	0	0
1KEX_S4703_Choline_bitartrate.cdx_uff_E=992.53	-3.3	0	0
1KEX_Alantolactone.cdx_uff_E=349.89	-7.5	0	0
1KEX_Poliumoside_uff_E=381.89	-6.7	0	0
1KEX_S4741_Danshensu.cdx_uff_E=138.03	-6.2	0	0
1KEX_S8291_Atractylenolide_I.cdx_uff_E=346.97	-7.2	0	0
1KEX_S3703_Phenethyl_alcohol.cdx_uff_E=58.60	-5.2	0	0
1KEX_S3614_Lupeol.cdx_uff_E=604.69	-7.2	0	0
1KEX_S3793_Phytic_acid.cdx_uff_E=2952.08	-4.3	0	0
1KEX_S3806_Angelic_anhydride.cdx_uff_E=77.55	-5.7	0	0
1KEX_S3681.cdx_uff_E=1502.21	-5.7	0	0
1KEX_S3852_L-Theanine.cdx_uff_E=87.71	-5.2	0	0
1KEX_S5143_Citropten.cdx_uff_E=120.89	-5.9	0	0
1KEX_S5144_Neferine.cdx_uff_E=517.52	-7.3	0	0
1KEX_S5142_D-(+)-Melezitose.cdx_uff_E=397.41	-5.7	0	0
1KEX_S5145_Protoporphyrin_IX.cdx_uff_E=975.57	-6.7	0	0
1KEX_S5157_Thymol.cdx_uff_E=108.35	-5.6	0	0
1KEX_S5169_2	6-Dihydroxyanthraquinone.cdx_uff_E=126.43	-7	0
1KEX_S5161_1-Octacosanol.cdx_uff_E=-16.76	-4.9	0	0
1KEX_S4791_S-allyl-L-cysteine.cdx_uff_E=102.74	-4.9	0	0
1KEX_S4786_S-Methyl-L-cysteine.cdx_uff_E=87.30	-3.7	0	0
1KEX_S5167_Benzyl_cinnamate.cdx_uff_E=124.67	-7.2	0	0
1KEX_S5174_Kojic_acid.cdx_uff_E=58.81	-4.8	0	0
1KEX_S5175_(-)-Ambroxide.cdx_uff_E=3597.14	-7.2	0	0
1KEX_S5110_Safflower_Yellow.cdx_uff_E=949.39	-4.3	0	0
1KEX_S5111_7-Ethylcamptothecin.cdx_uff_E=1585.50	-7.7	0	0
1KEX_S5112_alpha-Arbutin.cdx_uff_E=711.81	-6.5	0	0
1KEX_S5114_Hydroquinine.cdx_uff_E=397.89	-6.9	0	0
1KEX_S5113_Propyl_gallate.cdx_uff_E=64.35	-5.8	0	0
1KEX_S5160_4-Methoxysalicylic_acid.cdx_uff_E=76.25	-6.1	0	0
1KEX_S5162_Isovanillic_acid.cdx_uff_E=68.42	-5.7	0	0
1KEX_S5165_Solvent_Red_23.cdx_uff_E=233.57	-7.1	0	0
1KEX_S5166_Benzoyleneurea.cdx_uff_E=88.72	-6.4	0	0
1KEX_S5122_Abietic_Acid.cdx_uff_E=347.93	-7.6	0	0
1KEX_S5135_Hydroferulic_acid.cdx_uff_E=80.62	-6.1	0	0
1KEX_S5089_4-Isopropylbenzaldehyde.cdx_uff_E=101.37	-5.7	0	0
1KEX_S5090_4-Isopropylbenzyl_Alcohol.cdx_uff_E=104.12	-5.6	0	0
1KEX_S5091_Geranyl_acetate.cdx_uff_E=45.82	-5.9	0	0
1KEX_S5045_Nomilin.cdx_uff_E=2054.39	-7.3	0	0
1KEX_S4862_Squalene.cdx_uff_E=99.88	-6.1	0	0
1KEX_S4941_Farnesol.cdx_uff_E=50.36	-6.3	0	0
1KEX_S4949_Nonanoic_acid.cdx_uff_E=5.47	-5.1	0	0
1KEX_S4957_Linalool.cdx_uff_E=29.33	-5.6	0	0
1KEX_S4960_Jasmone.cdx_uff_E=125.78	-5.8	0	0
1KEX_S4970_Nerol.cdx_uff_E=79.63	-5.3	0	0
1KEX_S5123_Dihydrocholesterol.cdx_uff_E=555.14	-7	0	0
1KEX_S5082VitaminK2.cdx_uff_E=214.73	-6.7	0	0
1KEX_S5306_Forchlorfenuron.cdx_uff_E=148.41	-6.8	0	0
1KEX_S3880_Schisantherin_A.cdx_uff_E=1033.17	-7	0	0
1KEX_S5225_Boldenone.cdx_uff_E=472.98	-8.2	0	0
1KEX_S5226_L-carnosine.cdx_uff_E=364.73	-5.5	0	0
1KEX_S5269_J147.cdx_uff_E=280.71	-7.1	0	0
1KEX_S5474_Dibenzoyl_Thiamine.cdx_uff_E=637.24	-6.8	0	0
1KEX_S5318_Acacetin.cdx_uff_E=176.18	-7.8	0	0
1KEX_S5295_Lincomycin_Hydrochloride_Monohydrate.cdx_uff_E=994.65	-1.3	0	0
1KEX_S5297_Vidarabine_monohydrate.cdx_uff_E=420.42	-1.2	0	0
1KEX_S5339_4-Allylanisole.cdx_uff_E=71.81	-5.5	0	0
1KEX_S5342_Dihydrojasmone.cdx_uff_E=116.06	-5.3	0	0
1KEX_S5345_Nerolidol.cdx_uff_E=946.13	-6.3	0	0
1KEX_S3805_Stevioside.cdx_uff_E=910.71	-5.6	0	0
1KEX_S4873_Dicyclanil.cdx_uff_E=1475.73	-5.8	0	0
1KEX_S4955_Acetosyringone.cdx_uff_E=85.77	-5.3	0	0
1KEX_S5153_Tetrahydroberberine.cdx_uff_E=545.34	-7.2	0	0
1KEX_S5325_Nitisinone.cdx_uff_E=363.03	-8.2	0	0
1KEX_S5327_Meisoindigo.cdx_uff_E=590.72	-7.6	0	0
1KEX_S5154_Tetrahydropiperine.cdx_uff_E=376.57	-7.4	0	0
1KEX_S5155_Raffinose.cdx_uff_E=337.41	-6.3	0	0
1KEX_S5156_4-Methoxysalicylaldehyde.cdx_uff_E=69.18	-5.6	0	0
1KEX_S5237_Dihydroartemisinic_acid.cdx_uff_E=151.88	-6.6	0	0
1KEX_S5377_Dibutyl_phthalate.cdx_uff_E=162.68	-5.6	0	0
1KEX_S5378_Dimethyl_phthalate.cdx_uff_E=155.74	-5.7	0	0
1KEX_S5379_Fenchyl_Alcohol.cdx_uff_E=244.94	-5.4	0	0
1KEX_S5380_7-Hydroxyflavone.cdx_uff_E=152.29	-7.7	0	0
1KEX_S5381_Behenic_Acid.cdx_uff_E=-0.31	-5.1	0	0
1KEX_S5383_Erucic_acid.cdx_uff_E=138.03	-5.1	0	0
1KEX_S5407_Squalane.cdx_uff_E=417.31	-5	0	0
1KEX_S5408_Isoprene.cdx_uff_E=7.06	-3.9	0	0
1KEX_S5419_1	4-Cineole.cdx_uff_E=198.51	-6	0
1KEX_S5429_Diallyl_sulfide.cdx_uff_E=29.88	-3.9	0	0
1KEX_S5440_Berberine_Sulfate.cdx_uff_E=981.51	-3.2	0	0
1KEX_S5451_Ferulic_acid_methylester.cdx_uff_E=94.76	-6	0	0
1KEX_S5454_Saikosaponin_D.cdx_uff_E=919.57	-5.2	0	0
1KEX_S5455_Akebia_saponin_D.cdx_uff_E=808.03	-4.3	0	0
1KEX_S5456_Isobavachalcone.cdx_uff_E=168.39	-7	0	0
1KEX_S5457_Curculigoside.cdx_uff_E=426.26	-6.9	0	0
1KEX_S5458_Verbascoside.cdx_uff_E=1502.02	-7.1	0	0
1KEX_S5460_Vitexin-2-O-rhaMnoside.cdx_uff_E=454.86	-8.1	0	0
1KEX_S5461_Cimicifugoside.cdx_uff_E=3571.07	-6.8	0	0
1KEX_S5462_5-O-Methylvisammioside.cdx_uff_E=1873.61	-7.8	0	0
1KEX_S5463_Curcurbitacin_IIA.cdx_uff_E=498.28	-6.4	0	0
1KEX_S5464_Psoralidin.cdx_uff_E=441.51	-7.9	0	0
1KEX_S5465_Morroniside.cdx_uff_E=416.82	-6.8	0	0
1KEX_S5467_Asarinin.cdx_uff_E=1693.52	-7.6	0	0
1KEX_S5468_KaeMpferol-3-O-glucorhaMnoside.cdx_uff_E=1659.46	-6.8	0	0
1KEX_S5469_Bavachin.cdx_uff_E=225.32	-7.6	0	0
1KEX_S5471_Monotropein.cdx_uff_E=473.38	-6	0	0
1KEX_S5512_Juglone.cdx_uff_E=87.62	-6.7	0	0
1KEX_S5528_Acetophenone.cdx_uff_E=57.11	-5.5	0	0
1KEX_S5529_Galangin.cdx_uff_E=179.67	-7.1	0	0
1KEX_S5530_Geraniol.cdx_uff_E=27.81	-5.4	0	0
1KEX_S5551_6-Paradol.cdx_uff_E=87.84	-6.2	0	0
1KEX_S5554_Lanatoside_C.cdx_uff_E=793.39	-1.9	0	0
1KEX_S5562_2-Hydroxybenzyl_alcohol.cdx_uff_E=67.70	-5.4	0	0
1KEX_S5569_Anisole.cdx_uff_E=60.30	-4.8	0	0
1KEX_S5570_Arachidic_acid.cdx_uff_E=1.68	-5.1	0	0
1KEX_S5572_Azetidine-2-carboxylic_acid.cdx_uff_E=407.73	-3.9	0	0
1KEX_S5576_Benzyl_acetate.cdx_uff_E=64.75	-5.7	0	0
1KEX_S5579_Chelidonic_acid.cdx_uff_E=56.45	-5.3	0	0
1KEX_S5583_Cinnamyl_acetate.cdx_uff_E=63.94	-6.1	0	0
1KEX_S5584_Citronellol.cdx_uff_E=85.41	-5.2	0	0
1KEX_S5585_Citronellal.cdx_uff_E=105.32	-5.4	0	0
1KEX_S5586_3-Hydroxycinnamic_acid.cdx_uff_E=58.33	-6	0	0
1KEX_S5587_2	3-Benzofuran.cdx_uff_E=261.36	-5.4	0
1KEX_S5590_Camphene.cdx_uff_E=3037.77	-6.2	0	0
1KEX_S5595_3-Carene.cdx_uff_E=1239.63	-5.6	0	0
1KEX_S5597_(1R)-(-)-Menthyl_acetate.cdx_uff_E=334.43	-5.8	0	0
1KEX_S5598_p-Cymene.cdx_uff_E=96.02	-5.6	0	0
1KEX_S5628_L-Valine.cdx_uff_E=122.08	-4.3	0	0
1KEX_S5629_L-Proline.cdx_uff_E=98.91	-4.5	0	0
1KEX_S5630_L-lysine.cdx_uff_E=70.97	-4.8	0	0
1KEX_S5633_L-methionine.cdx_uff_E=87.37	-4.2	0	0
1KEX_S5634_L-arginine.cdx_uff_E=79.52	-5.5	0	0
1KEX_S5636_Methyl_furan-2-carboxylate.cdx_uff_E=194.21	-4.6	0	0
1KEX_Tetrahydrocurcumin_uff_E=212.94	-7.4	0	0
1KEX_S3934_Acetyl_Resveratrol.cdx_uff_E=208.42	-6.6	0	0
1KEX_S3935_Nonivamide.cdx_uff_E=95.83	-5.9	0	0
1KEX_S3937_Pterostilbene.cdx_uff_E=130.92	-6.7	0	0
1KEX_S4984_2	2'-Cyclouridine.cdx_uff_E=779.01	-5.9	0
1KEX_S5102_Stachyose.cdx_uff_E=454.03	-1.2	0	0
1KEX_S5373_Pseudolaric_Acid_B.cdx_uff_E=507.52	-7.2	0	0
1KEX_S5405_Propylparaben.cdx_uff_E=62.32	-5.9	0	0
1KEX_S5466_Saikosaponin_A.cdx_uff_E=1103.15	-4.6	0	0
1KEX_S5493_Atropine_sulfate.cdx_uff_E=1200.54	-3.1	0	0
1KEX_S5559_Tetrahydropalmatine.cdx_uff_E=419.10	-6.6	0	0
1KEX_S5622_Prohydrojasmon.cdx_uff_E=275.94	-5.7	0	0
1KEX_S5639_3	4-Dihydroxyphenylacetic_acid.cdx_uff_E=79.33	-5.8	0
1KEX_S4698_Vitamin_K1.cdx_uff_E=374.16	-6	0	0
1KEX_S5550_Ethyl_gallate.cdx_uff_E=65.21	-5.8	0	0
1KEX_S9343_Sequoyitol.cdx_uff_E=480.94	-4.7	0	0
1KEX_S9350_Ethyl_4-Methoxycinnamate.cdx_uff_E=80.16	-6.1	0	0
1KEX_S9360_4-Hydroxyquinazoline.cdx_uff_E=91.72	-6.1	0	0
1KEX_S9374_2'	5'-Dihydroxyacetophenone.cdx_uff_E=69.75	-5.3	0
1KEX_S9378_4'	5-Dihydroxyflavone.cdx_uff_E=162.31	-7.8	0
1KEX_S9384_Sophocarpine_Monohydrate.cdx_uff_E=293.27	-1.2	0	0
1KEX_S9385_Ligustilide.cdx_uff_E=256.00	-6.5	0	0
1KEX_S9387_Maackiain.cdx_uff_E=1580.08	-7.5	0	0
1KEX_S9392_Praeruptorin_B.cdx_uff_E=385.54	-6.7	0	0
1KEX_S9397_Alliin.cdx_uff_E=483.17	-5.1	0	0
1KEX_S9398_Crassicauline_A.cdx_uff_E=1673.56	-5.9	0	0
1KEX_S9399_1	2	3	4
1KEX_S9400_Rhynchophylline.cdx_uff_E=551.49	-6.6	0	0
1KEX_S9401_3	6'-Disinapoyl_sucrose.cdx_uff_E=566.82	-6	0
1KEX_S9402_(20R)-Protopanaxdiol.cdx_uff_E=509.74	-7	0	0
1KEX_S9403_Ecliptasaponin_A.cdx_uff_E=651.68	-5	0	0
1KEX_S9404_Pristimerin.cdx_uff_E=415.86	-7.4	0	0
1KEX_S9405_Sesamoside.cdx_uff_E=1808.03	-6.7	0	0
1KEX_S9406_Sauchinone.cdx_uff_E=651.35	-8.2	0	0
1KEX_S9407_Angoroside_C.cdx_uff_E=563.34	-6.5	0	0
1KEX_S9408_Beta-Elemonic.cdx_uff_E=451.87	-7.7	0	0
1KEX_S9409_Kavain.cdx_uff_E=161.93	-6.8	0	0
1KEX_Euphorbia_factor_L1_uff_E=3336.33	-7.5	0	0
1KEX_S9411_Liensinine.cdx_uff_E=542.91	-7	0	0
1KEX_S9412_Flavokawain_B.cdx_uff_E=290.57	-6.9	0	0
1KEX_S9413_Yangonin.cdx_uff_E=134.76	-7	0	0
1KEX_S9414_Cyasterone.cdx_uff_E=605.48	-6.9	0	0
1KEX_S9416_Triptonide.cdx_uff_E=4603.64	-7.8	0	0
1KEX_S9417_Homoplantaginin.cdx_uff_E=666.54	-6.5	0	0
1KEX_S9418_Parishin_B.cdx_uff_E=465.04	-6.5	0	0
1KEX_S9420_Sinoacutine.cdx_uff_E=268.61	-6.5	0	0
1KEX_S9421_Demethylnobiletin.cdx_uff_E=478.67	-6.6	0	0
1KEX_S9422_Diosbulbin_B.cdx_uff_E=1114.95	-7.2	0	0
1KEX_S9423_Narcissoside.cdx_uff_E=1644.22	-7.1	0	0
1KEX_S9424_Liensinine_diperchlorate.cdx_uff_E=4333.16	-3.4	0	0
1KEX_S9425_Trifolirhizin.cdx_uff_E=743.94	-8.2	0	0
1KEX_S9427_Tabersonine.cdx_uff_E=565.72	-6.7	0	0
1KEX_S9428_Brazilin.cdx_uff_E=359.58	-7.2	0	0
1KEX_S9430_Tomatidine.cdx_uff_E=606.17	-7.6	0	0
1KEX_S9431_Dehydrocorydalin.cdx_uff_E=322.68	-6.8	0	0
1KEX_S9432_Ginkgolic_Acid.cdx_uff_E=125.57	-6.3	0	0
1KEX_S9434_8-Gingerol.cdx_uff_E=175.59	-5.7	0	0
1KEX_S9435_Secoxyloganin.cdx_uff_E=263.18	-6.9	0	0
1KEX_S9436_Pinoresinol_dimethyl_ether.cdx_uff_E=623.39	-6.4	0	0
1KEX_S9437_Echinatin.cdx_uff_E=231.30	-7.2	0	0
1KEX_S9438_Isosakuranetin.cdx_uff_E=211.86	-7.5	0	0
1KEX_S9440_Naringenin_chalcone.cdx_uff_E=141.50	-7.1	0	0
1KEX_S9441_Sibiricose_A5.cdx_uff_E=395.71	-7.1	0	0
1KEX_S9442_Bergaptol.cdx_uff_E=308.41	-6.5	0	0
1KEX_S9443_Schisantherin_B.cdx_uff_E=957.66	-6.4	0	0
1KEX_S9445_Ginkgolic_Acid_(C130).cdx_uff_E=94.71	-6.2	0	0
1KEX_S9446_Dihydrokavain.cdx_uff_E=174.08	-6.8	0	0
1KEX_S9447_1F-Fructofuranosylnystose.cdx_uff_E=763.60	-6.1	0	0
1KEX_S9000_7	8-Dihydroxy-4-methylcoumarin.cdx_uff_E=100.53	-6.6	0
1KEX_S9001_Malic_acid.cdx_uff_E=83.85	-4.5	0	0
1KEX_p-Coumaric_acid_ethyl_ester_uff_E=66.50	-6	0	0
1KEX_3-(4-Hydroxyphenyl)-1-propanol_uff_E=56.89	-5.4	0	0
1KEX_Apocarotenal_uff_E=985.82	-2.9	0	0
1KEX_Zerumbone_uff_E=962.58	-6.9	0	0
1KEX_S9002_L-Fucose.cdx_uff_E=267.45	-4.5	0	0
1KEX_S9003_(R)-(-)-Mandelic_acid.cdx_uff_E=111.89	-5.8	0	0
1KEX_S9007_2'-Deoxyguanosine_monohydrate.cdx_uff_E=616.95	-6.2	0	0
1KEX_S9011_Hederacoside_D.cdx_uff_E=1114.47	-3.4	0	0
1KEX_S9015_Homoharringtonine.cdx_uff_E=773.17	-6	0	0
1KEX_S9016_Dipsacoside_B.cdx_uff_E=1152.90	-6	0	0
1KEX_S9020_Dihydrotanshinone_I.cdx_uff_E=319.46	-8.3	0	0
1KEX_S9023_20S-Ginsenoside_Rh2.cdx_uff_E=787.33	-5.7	0	0
1KEX_S9026_Hastatoside.cdx_uff_E=501.60	-7	0	0
1KEX_S9028_Cimifugin.cdx_uff_E=1129.78	-6.9	0	0
1KEX_S9031_Gambogenic_acid.cdx_uff_E=710.42	-6.8	0	0
1KEX_Incensole_acetate_uff_E=266.44	-7.2	0	0
1KEX_S9034_Isochlorogenic_acid_C.cdx_uff_E=361.58	-7.5	0	0
1KEX_S9039_Albiflorin.cdx_uff_E=956.24	-6.5	0	0
1KEX_S9043_6-Shogaol.cdx_uff_E=95.98	-6.7	0	0
1KEX_S9045_Triptophenolide.cdx_uff_E=420.32	-7.8	0	0
1KEX_S9048_(+)-Gallocatechin.cdx_uff_E=263.51	-7.4	0	0
1KEX_S9049_Parishin_A.cdx_uff_E=3511.67	-5.9	0	0
1KEX_S9050_Boldine.cdx_uff_E=936.22	-6.8	0	0
1KEX_S9051_Asperulosid.cdx_uff_E=820.81	-6.6	0	0
1KEX_S9052_Auraptene.cdx_uff_E=149.09	-7	0	0
1KEX_S9053_Irisflorentin.cdx_uff_E=444.34	-6.2	0	0
1KEX_S9054_Pectolinarin.cdx_uff_E=1348.16	-6.4	0	0
1KEX_S9055_Salvianolic_acid_A.cdx_uff_E=477.37	-7.2	0	0
1KEX_S9056_Tuberostemonine.cdx_uff_E=597.96	-7.6	0	0
1KEX_S9057_Sinigrin.cdx_uff_E=691.29	-1.1	0	0
1KEX_S9058_Gallocatechin_gallate.cdx_uff_E=342.90	-6.9	0	0
1KEX_S9059_4'-O-Glucosylvitexin.cdx_uff_E=1206.57	-6.1	0	0
1KEX_S9060_Nystose.cdx_uff_E=679.90	-5.7	0	0
1KEX_S9061_Hydroxy_safflor_yellow_A.cdx_uff_E=434.06	-6	0	0
1KEX_S9062_4-Hydroxyisoleucine.cdx_uff_E=199.16	-4.7	0	0
1KEX_S9063_Harringtonine.cdx_uff_E=664.92	-6.2	0	0
1KEX_S9064_Trilobatin.cdx_uff_E=644.05	-6.7	0	0
1KEX_S9065_Songorine.cdx_uff_E=1508.40	-7.1	0	0
1KEX_S9066_Specnuezhenide.cdx_uff_E=1397.19	-6.4	0	0
1KEX_S9067_Pseudoprotodioscin.cdx_uff_E=1114.43	-4.2	0	0
1KEX_S9068_Trillin.cdx_uff_E=952.31	-6.1	0	0
1KEX_S9070_Isoxanthohumol.cdx_uff_E=344.90	-6.8	0	0
1KEX_S9071_Nootkatone.cdx_uff_E=1161.01	-7.1	0	0
1KEX_S9072_Sweroside.cdx_uff_E=1409.98	-6.9	0	0
1KEX_S9073_Lithospermoside.cdx_uff_E=461.58	-6.3	0	0
1KEX_S9075_Mulberroside_A.cdx_uff_E=1260.75	-6.4	0	0
1KEX_S9076_Typhaneoside.cdx_uff_E=647.45	-5.8	0	0
1KEX_S9077_Plantamajoside.cdx_uff_E=337.63	-6.5	0	0
1KEX_S9078_Epigoitrin.cdx_uff_E=176.90	-4.5	0	0
1KEX_S9079_Ginsenoside_Rb2.cdx_uff_E=965.89	-3.5	0	0
1KEX_S9080_Anhydroicaritin.cdx_uff_E=238.51	-6.6	0	0
1KEX_S9081_Anemoside_B4.cdx_uff_E=1395.39	-3.3	0	0
1KEX_S9082_Manninotriose.cdx_uff_E=1258.27	-6.7	0	0
1KEX_S9083_Rhapontin.cdx_uff_E=603.27	-7.2	0	0
1KEX_S9084_Rhoifolin.cdx_uff_E=1331.30	-7.8	0	0
1KEX_S9085_Corynoline.cdx_uff_E=642.33	-8.1	0	0
1KEX_S9086_Dihydrocapsaicin.cdx_uff_E=143.18	-5.9	0	0
1KEX_S9087_Tenuifolin.cdx_uff_E=678.67	-6.5	0	0
1KEX_S9088_Calycosin-7-O-beta-D-glucoside.cdx_uff_E=690.22	-7	0	0
1KEX_S9089_Magnoflorine.cdx_uff_E=2104.69	-6.8	0	0
1KEX_S9090_Corilagin.cdx_uff_E=761.32	-6.4	0	0
1KEX_S9091_10-Gingerol.cdx_uff_E=186.61	-6.1	0	0
1KEX_S9092_Norisoboldine.cdx_uff_E=843.98	-6.7	0	0
1KEX_S9093_Nardosinone.cdx_uff_E=356.59	-6.7	0	0
1KEX_S9094_Pogostone.cdx_uff_E=151.60	-6.2	0	0
1KEX_S9095_Senegenin.cdx_uff_E=9930.67	-7.6	0	0
1KEX_S9097_Alisol_B_Acetate.cdx_uff_E=1962.34	-7.2	0	0
1KEX_S9098_Dehydrodiisoeugenol.cdx_uff_E=418.77	-7.3	0	0
1KEX_S9099_Orientin.cdx_uff_E=746.28	-7.9	0	0
1KEX_S9100_Fraxinellone.cdx_uff_E=1267.68	-7.5	0	0
1KEX_Ingenol_uff_E=1614.17	-6.3	0	0
1KEX_S9102_Magnolin.cdx_uff_E=1459.38	-5.9	0	0
1KEX_S9105_Ginsenoside_CK.cdx_uff_E=782.74	-5.8	0	0
1KEX_S9106_Eleutheroside_E.cdx_uff_E=705.06	-3.5	0	0
1KEX_S9107_Glycitein.cdx_uff_E=187.95	-7	0	0
1KEX_S9108_Timosaponin_A3.cdx_uff_E=919.28	-5.5	0	0
1KEX_S9109_1-Kestose.cdx_uff_E=411.36	-5.6	0	0
1KEX_S9110_Morin.cdx_uff_E=191.08	-7.1	0	0
1KEX_S9111_Isorhamnetin.cdx_uff_E=194.54	-7.2	0	0
1KEX_S9112_Kaempferitrin.cdx_uff_E=428.32	-7.4	0	0
1KEX_S9113_Ononin.cdx_uff_E=676.61	-7.1	0	0
1KEX_S9114_Polyphyllin_I.cdx_uff_E=933.01	-3.8	0	0
1KEX_S9115_Wogonoside.cdx_uff_E=669.30	-8.2	0	0
1KEX_S9118_Beta-Asarone.cdx_uff_E=119.85	-5.7	0	0
1KEX_S9119_Leonuride.cdx_uff_E=283.86	-6.5	0	0
1KEX_S9120_Scutellarein.cdx_uff_E=165.92	-7.3	0	0
1KEX_S9121_Irigenin.cdx_uff_E=357.57	-6.7	0	0
1KEX_S9123_Eriodictyol.cdx_uff_E=199.32	-7.7	0	0
1KEX_S9125_Apigetrin.cdx_uff_E=655.81	-8	0	0
1KEX_S9126_Schizandrol_B.cdx_uff_E=621.83	-6.6	0	0
1KEX_S9127_Carnosol.cdx_uff_E=541.46	-7.2	0	0
1KEX_S9129_20(S)-Ginsenoside_Rh1.cdx_uff_E=769.26	-5.9	0	0
1KEX_S9130_Rubusoside.cdx_uff_E=755.40	-6.9	0	0
1KEX_S9132_Harpagide.cdx_uff_E=291.48	-6	0	0
1KEX_S9133_Chicoric_acid.cdx_uff_E=407.10	-7.2	0	0
1KEX_S9134_Spinosin.cdx_uff_E=427.46	-6.2	0	0
1KEX_S9135_Artemisic_acid.cdx_uff_E=1451.50	-7	0	0
1KEX_S9136_Neochlorogenic_acid.cdx_uff_E=211.33	-7.4	0	0
1KEX_S9137_Erianin.cdx_uff_E=215.59	-6.3	0	0
1KEX_S9138_Picfeltarraenin_IA.cdx_uff_E=802.77	-7.3	0	0
1KEX_S9139_5-Methyl-7-methoxyisoflavone.cdx_uff_E=205.51	-7.2	0	0
1KEX_S9140_Pulegone.cdx_uff_E=152.09	-6	0	0
1KEX_S9141_Berbamine.cdx_uff_E=1018.45	-6.2	0	0
1KEX_S9142_Sparteine.cdx_uff_E=417.32	-6.1	0	0
1KEX_S9143_Ammonium_Glycyrrhizate.cdx_uff_E=714.71	-1	0	0
1KEX_S9146_Anwuligan.cdx_uff_E=472.02	-7.3	0	0
1KEX_S9148_Peiminine.cdx_uff_E=632.15	-8.5	0	0
1KEX_S9149_Benzoylpaeoniflorin.cdx_uff_E=1142.48	-6.7	0	0
1KEX_S9150_Daurisoline.cdx_uff_E=651.53	-7.1	0	0
1KEX_S9151_Praeruptorin_E.cdx_uff_E=323.65	-6.8	0	0
1KEX_S9152_Epiberberine.cdx_uff_E=397.67	-7	0	0
1KEX_S9153_Betulinicaldehyde.cdx_uff_E=455.49	-7.3	0	0
1KEX_S9154_Chelidonine.cdx_uff_E=623.36	-7.7	0	0
1KEX_S9155_Aurantio-obtusin.cdx_uff_E=212.83	-7.1	0	0
1KEX_S9158_Atractylon.cdx_uff_E=402.24	-6.9	0	0
1KEX_S9159_Momordin_Ic.cdx_uff_E=899.88	-4.6	0	0
1KEX_S9160_Ziyu-glycoside_I.cdx_uff_E=948.40	-5.7	0	0
1KEX_S9162_Rubimaillin.cdx_uff_E=974.72	-6.6	0	0
1KEX_S9163_Rhapontigenin.cdx_uff_E=119.33	-6.8	0	0
1KEX_S9164_Curdione.cdx_uff_E=167.21	-6.6	0	0
1KEX_S9166_Griffonilide.cdx_uff_E=872.80	-5.7	0	0
1KEX_S9167_Columbin.cdx_uff_E=680.38	-8.6	0	0
1KEX_S9168_Periplogenin.cdx_uff_E=444.95	-7.6	0	0
1KEX_S9170_Engeletin.cdx_uff_E=936.78	-7.3	0	0
1KEX_S9171_Harpagoside.cdx_uff_E=535.07	-7.2	0	0
1KEX_S9172_Phellodendrine.cdx_uff_E=1890.45	-6.7	0	0
1KEX_S9173_Sec-O-Glucosylhamaudol.cdx_uff_E=1934.24	-7.5	0	0
1KEX_S9176_Pimpinellin.cdx_uff_E=443.64	-6.2	0	0
1KEX_S9180_Tussilagone.cdx_uff_E=2519.05	-6.8	0	0
1KEX_S9181_Periplocin.cdx_uff_E=794.31	-6.6	0	0
1KEX_S9182_Crebanine.cdx_uff_E=1070.85	-7.2	0	0
1KEX_S9183_Ruscogenin.cdx_uff_E=684.91	-7.2	0	0
1KEX_S9184_Forsythoside_B.cdx_uff_E=439.92	-6.6	0	0
1KEX_S9186_Liensinine_perchlorate.cdx_uff_E=2433.09	-3.5	0	0
1KEX_S9189_Oroxin_A.cdx_uff_E=647.66	-7.8	0	0
1KEX_S9190_Oroxin_B.cdx_uff_E=1376.89	-7.4	0	0
1KEX_S9192_Vitexin.cdx_uff_E=289.14	-7.7	0	0
1KEX_S9194_Toddalolactone.cdx_uff_E=199.63	-6.3	0	0
1KEX_S9196_Calceolarioside_B.cdx_uff_E=645.55	-7.2	0	0
1KEX_S9204_Oroxylin_A.cdx_uff_E=193.71	-7	0	0
1KEX_S9205_Hydroxygenkwanin.cdx_uff_E=177.07	-7.7	0	0
1KEX_S9206_Hydroprotopine.cdx_uff_E=576.19	-7.8	0	0
1KEX_S9209_Tritetradecanoin.cdx_uff_E=211.55	-4.2	0	0
1KEX_S9211_Eriocitrin.cdx_uff_E=1373.58	-7.8	0	0
1KEX_S9212_Melamine.cdx_uff_E=36.91	-4.4	0	0
1KEX_S9217_Complanatuside.cdx_uff_E=1308.87	-5.9	0	0
1KEX_S9218_Phytolaccagenin.cdx_uff_E=574.43	-5.8	0	0
1KEX_S9219_Huperzine_B.cdx_uff_E=201.16	-6.8	0	0
1KEX_S9223_Talatisamine.cdx_uff_E=1423.29	-5.3	0	0
1KEX_S9224_Dehydroandrographolide_Succinate.cdx_uff_E=488.72	-6.1	0	0
1KEX_S9225_Santalol.cdx_uff_E=228.00	-6	0	0
1KEX_S9226_Steviolbioside.cdx_uff_E=771.90	-6.4	0	0
1KEX_S9227_Sinensetin.cdx_uff_E=486.05	-6.4	0	0
1KEX_S9228_Schisandrin_C.cdx_uff_E=724.36	-6.3	0	0
1KEX_S9229_Linderane.cdx_uff_E=2053.13	-7.1	0	0
1KEX_S9230_Vaccarin.cdx_uff_E=2076.92	-5.2	0	0
1KEX_S9231_Schisanhenol.cdx_uff_E=481.29	-5.1	0	0
1KEX_S9233_Imperialine.cdx_uff_E=653.85	-8.9	0	0
1KEX_S9234_Schaftoside.cdx_uff_E=1218.45	-6.7	0	0
1KEX_S9238_Polygalic_acid.cdx_uff_E=507.25	-7	0	0
1KEX_S9239_Isocorynoxeine.cdx_uff_E=530.02	-7.1	0	0
1KEX_S9240_Isofraxidin.cdx_uff_E=150.17	-5.8	0	0
1KEX_S9241_Polygalaxanthone_III.cdx_uff_E=463.07	-6.9	0	0
1KEX_S9242_Narirutin.cdx_uff_E=352.86	-7.4	0	0
1KEX_S9243_Protosappanin_B.cdx_uff_E=1550.91	-7	0	0
1KEX_S9246_Tiliroside.cdx_uff_E=461.52	-6.9	0	0
1KEX_S9248_Homoorientin.cdx_uff_E=725.36	-7.1	0	0
1KEX_S9249_Securinine.cdx_uff_E=398.52	-7.4	0	0
1KEX_S9250_Isosilybin.cdx_uff_E=553.05	-7.1	0	0
1KEX_S9251_Oxypeucedanin.cdx_uff_E=1726.19	-7.1	0	0
1KEX_S9252_Corydaline.cdx_uff_E=371.84	-6.6	0	0
1KEX_S9253_Coixol.cdx_uff_E=314.14	-5.5	0	0
1KEX_S9254_Skimmin.cdx_uff_E=567.03	-7	0	0
1KEX_S9255_Isoscopoletin.cdx_uff_E=117.67	-6.1	0	0
1KEX_S9256_Isobavachin.cdx_uff_E=231.06	-7.2	0	0
1KEX_S9257_Acetylshikonin.cdx_uff_E=305.67	-7.5	0	0
1KEX_S9258_(+)-Isocorynoline.cdx_uff_E=1074.51	-6.4	0	0
1KEX_S9259_Lithospermic_acid.cdx_uff_E=730.12	-7.4	0	0
1KEX_S9260_Nodakenin.cdx_uff_E=441.87	-7.5	0	0
1KEX_S9263_3-n-Butylphathlide.cdx_uff_E=301.95	-6.3	0	0
1KEX_S9265_7-Epitaxol.cdx_uff_E=2420.65	-6	0	0
1KEX_S9267_Epimedin_A.cdx_uff_E=2366.76	-6	0	0
1KEX_S9270_Dracohodin_perochlorate.cdx_uff_E=2046.98	-3.1	0	0
1KEX_S9272_Koumine.cdx_uff_E=1368.20	-6.5	0	0
1KEX_S9274_Isochlorogenic_acid_B.cdx_uff_E=363.94	-7	0	0
1KEX_S9275_Isoguanosine.cdx_uff_E=751.91	-6.6	0	0
1KEX_S9276_Alisol_B.cdx_uff_E=1819.69	-7.3	0	0
1KEX_S9277_Alisol_A.cdx_uff_E=507.92	-7.2	0	0
1KEX_Euphorbia_factor_L3_uff_E=1774.95	-7	0	0
1KEX_S9280_Demethoxycurcumin.cdx_uff_E=168.61	-6.2	0	0
1KEX_S9281_Peimine.cdx_uff_E=500.01	-8.3	0	0
1KEX_S9282_Isochlorogenic_acid_A.cdx_uff_E=327.60	-7.1	0	0
1KEX_S9283_Aristolone.cdx_uff_E=1423.93	-6.2	0	0
1KEX_S9284_Aloesin.cdx_uff_E=682.79	-6.9	0	0
1KEX_S9285_Fargesin.cdx_uff_E=704.27	-7	0	0
1KEX_S9286_Neobavaisoflavone.cdx_uff_E=194.19	-7.4	0	0
1KEX_S9287_Genkwanin.cdx_uff_E=175.61	-7.8	0	0
1KEX_S9288_Casticin.cdx_uff_E=454.63	-6.3	0	0
1KEX_S9289_Astragalin.cdx_uff_E=851.37	-7.3	0	0
1KEX_S9291_Isopimpinellin.cdx_uff_E=360.04	-6.2	0	0
1KEX_S9292_Dictamnine.cdx_uff_E=333.33	-6.2	0	0
1KEX_S9293_Isoliquiritin.cdx_uff_E=868.95	-7.8	0	0
1KEX_S9295_Dauricine.cdx_uff_E=609.68	-7.5	0	0
1KEX_S9297_Kirenol.cdx_uff_E=406.81	-7.9	0	0
1KEX_S9298_Corylin.cdx_uff_E=1001.85	-7.7	0	0
1KEX_S9299_Ginsenoside_F1.cdx_uff_E=570.14	-6.6	0	0
1KEX_S9301_Verbenalin.cdx_uff_E=455.19	-6.3	0	0
1KEX_S9302_Polyphyllin_VI.cdx_uff_E=825.62	-4.6	0	0
1KEX_S9303_Saikosaponin_B2.cdx_uff_E=980.75	-4	0	0
1KEX_S9307_Shanzhiside_methyl_ester.cdx_uff_E=458.53	-6.4	0	0
1KEX_S9309_Micheliolide.cdx_uff_E=3487.12	-6.8	0	0
1KEX_S9310_Isorhychophylline.cdx_uff_E=493.50	-6.5	0	0
1KEX_S9311_Germacrone.cdx_uff_E=596.57	-7	0	0
1KEX_S9313_Atractylenolide_III.cdx_uff_E=315.60	-7.2	0	0
1KEX_S9314_Atractylenolide_II.cdx_uff_E=2283.27	-7.8	0	0
1KEX_S9315_Praeruptorin_A.cdx_uff_E=316.14	-7.3	0	0
1KEX_S9317_Forsythoside_A.cdx_uff_E=336.70	-7.1	0	0
1KEX_S9318_(20R)-Ginsenoside_Rh1.cdx_uff_E=581.92	-4.6	0	0
1KEX_S9319_Cryptochlorogenic_acid.cdx_uff_E=193.11	-7.1	0	0
1KEX_S9320_Efetaal.cdx_uff_E=224.90	-5.8	0	0
1KEX_S9321_Topotecan.cdx_uff_E=1743.81	-6.9	0	0
1KEX_S9322_Neodiosmin.cdx_uff_E=1359.81	-7.4	0	0
1KEX_S9324_Alnustone.cdx_uff_E=124.44	-7.6	0	0
1KEX_S9326_Scopolamine.cdx_uff_E=1690.92	-7.1	0	0
1KEX_S5371_Ajmaline.cdx_uff_E=729.04	-6.8	0	0
1KEX_S5592_Vitamin_A.cdx_uff_E=955.55	-7.5	0	0
1KEX_S5548_7-Hydroxy-4-chromone.cdx_uff_E=96.96	-6.1	0	0
1KEX_S5616_4-Methylcatechol.cdx_uff_E=46.78	-5	0	0
1KEX_S5640_Ethyl_caffeate.cdx_uff_E=67.79	-6.2	0	0
1KEX_S9501_Pedunculoside.cdx_uff_E=804.62	-6.3	0	0
1KEX_S5396_4'-Hydroxypropiophenone.cdx_uff_E=65.80	-5.9	0	0
1KEX_S5387_D-Tagatose.cdx_uff_E=215.14	-4.7	0	0
1KEX_S5600_Flavokawain_A.cdx_uff_E=304.94	-6.8	0	0
1KEX_S9046_Berberine.cdx_uff_E=409.30	-7.1	0	0
1KEX_S9027_Corynoxine.cdx_uff_E=684.39	-6.6	0	0
1KEX_S9038_Calycosin.cdx_uff_E=187.69	-7.1	0	0
1KEX_S9041_Corosolic_acid.cdx_uff_E=1612.76	-6.4	0	0
1KEX_S9024_AKBA.cdx_uff_E=698.95	-7.3	0	0
1KEX_S9032_Sanguinarine.cdx_uff_E=561.74	-8.4	0	0
1KEX_S9035_Isovitexin.cdx_uff_E=301.83	-7	0	0
1KEX_S9036_(20R)Ginsenoside_Rh2.cdx_uff_E=520.28	-6.9	0	0
1KEX_S9042_Wedelolactone.cdx_uff_E=423.44	-7.9	0	0
1KEX_S9008_20-Deoxyingenol.cdx_uff_E=1718.58	-6.5	0	0
1KEX_S9009_23-Hydroxybetulinic_acid.cdx_uff_E=572.84	-6.1	0	0
1KEX_S9010_Bevirimat.cdx_uff_E=946.59	-5.3	0	0
1KEX_S9012_Khasianine.cdx_uff_E=966.10	-5.2	0	0
1KEX_S9013_Paulownin.cdx_uff_E=685.87	-7.8	0	0
1KEX_S9017_Columbianadin.cdx_uff_E=1321.72	-8.1	0	0
1KEX_S9018_Luteoloside.cdx_uff_E=331.65	-8	0	0
1KEX_S9019_Quillaic_acid.cdx_uff_E=611.26	-6.1	0	0
1KEX_S9021_(20R)Ginsenoside_Rg3.cdx_uff_E=604.80	-4.4	0	0
1KEX_S9022_20S-Ginsenoside_Rg3.cdx_uff_E=613.28	-5.5	0	0
1KEX_S9040_Maslinic_acid.cdx_uff_E=575.56	-6.7	0	0
1KEX_S5680_(-)-Verbenone.cdx_uff_E=2832.33	-6.2	0	0
1KEX_S5731_Glyceryl_tridecanoate.cdx_uff_E=212.59	-4.8	0	0
1KEX_S5732_Sebacic_acid.cdx_uff_E=14.16	-5.5	0	0
1KEX_S9328_5	6	7-Trimethoxyflavone.cdx_uff_E=348.43	-6.5
1KEX_S9339_S-(-)-Cotinine.cdx_uff_E=213.79	-5.7	0	0
1KEX_S9341_3	4-Dimethoxycinnamic_acid.cdx_uff_E=101.04	-6.1	0
1KEX_S9349_D-(+)-Raffinose_pentahydrate.cdx_uff_E=364.74	-1.2	0	0
1KEX_S9359_Anthraquinone-2-carboxylic_Acid.cdx_uff_E=134.69	-7.6	0	0
1KEX_S9373_Neryl_acetate.cdx_uff_E=72.88	-6.1	0	0
1KEX_S9375_2'-Hydroxyacetophenone.cdx_uff_E=70.90	-5.7	0	0
1KEX_S9376_Benzylacetone.cdx_uff_E=66.42	-5.9	0	0
1KEX_S9379_Dihydrocoumarin.cdx_uff_E=91.04	-5.8	0	0
1KEX_S9381_5-Methyl_furfural.cdx_uff_E=192.32	-4.3	0	0
1KEX_S9332_(+)-Dipentene.cdx_uff_E=122.41	-5.5	0	0
1KEX_S9338_Octyl_gallate.cdx_uff_E=62.93	-6.2	0	0
1KEX_S9380_5	7-Dihydroxy-4-methylcoumarin.cdx_uff_E=111.45	-6.2	0
1KEX_S9383_Methyl_palmitate.cdx_uff_E=14.24	-5.5	0	0
1KEX_S9453_2-Undecanol.cdx_uff_E=60.11	-5.1	0	0
1KEX_S5678_trans-Zeatin-riboside.cdx_uff_E=807.54	-6.6	0	0
1KEX_S5705_Raceanisodamine.cdx_uff_E=288.68	-6.8	0	0
1KEX_S5642_Homovanillic_acid.cdx_uff_E=105.00	-5.7	0	0
1KEX_Picrotoxinin_uff_E=2572.15	-6.8	0	0
1KEX_Gluconolactone_uff_E=70.81	-4.8	0	0
1KEX_Fructose_uff_E=215.14	-4.8	0	0
1KEX_Lapachol_uff_E=129.63	-6.6	0	0
1KEX_Terpinyl_Acetate_uff_E=1093.32	-6.6	0	0
1KEX_Scopolamine_N-Oxide_HydrobroMide_Monohydrate_uff_E=1765.73	-1.4	0	0
1KEX_Methyl_Eugenol_uff_E=193.61	-5.4	0	0
1KEX_Methyl_Stearate_uff_E=13.77	-5.1	0	0
1KEX_Isoeugenol_uff_E=81.11	-5.5	0	0
1KEX_Methyl_linoleate_uff_E=49.57	-5.2	0	0
1KEX_D-Mannose_uff_E=447.13	-4.8	0	0
1KEX_sulforaphane_uff_E=364.41	-4.4	0	0
1KEX_MRE-269(ACT-333679)_uff_E=453.59	-6.5	0	0
1KEX_Cinnamyl_alcohol_uff_E=53.15	-5.5	0	0
1KEX_Citronellyl_acetate_uff_E=96.09	-5.9	0	0
1KEX_Monomyristin_uff_E=88.29	-5.6	0	0
1KEX_Aristolochic_acid_A_uff_E=677.89	-7.6	0	0
1KEX_Levistilide_A_uff_E=662.86	-7.6	0	0
1KEX_1-Indanone_uff_E=146.32	-6	0	0
1KEX_2	4'-Dihydroxybenzophenone_uff_E=140.77	-6.9	0
1KEX_1-Iodoadamantane_uff_E=84.66	-5.2	0	0
1KEX_Undecanoic_acid_uff_E=4.85	-5.4	0	0
1KEX_Isorhamnetin_3-O-neohesperoside_uff_E=455.59	-6.3	0	0
1KEX_Nuzhenide_uff_E=2141.92	-7.1	0	0
1KEX_Acetylharpagide_uff_E=409.18	-6.1	0	0
1KEX_Hupehenine_uff_E=532.14	-8.8	0	0
1KEX_Complanatoside_A_uff_E=511.42	-6.5	0	0
1KEX_Raspberry_Ketone_uff_E=65.33	-6.1	0	0
1KEX_Blinin_uff_E=471.27	-5.9	0	0
1KEX_2-methoxycinnamaldehyde_uff_E=166.60	-5.4	0	0
1KEX_Darutoside_uff_E=508.10	-8	0	0
1KEX_Praeruptorin_C_uff_E=317.30	-6.8	0	0
1KEX_Praeruptorin_D_uff_E=358.41	-5.2	0	0
1KEX_Darutigenol_uff_E=409.13	-8.2	0	0
1KEX_Madecassic_acid_uff_E=541.72	-5.9	0	0
1KEX_Oleanonic_Acid_uff_E=776.23	-6.4	0	0
1KEX_Crocin_I_uff_E=2617.41	-3.4	0	0
1KEX_Rotundic_acid_uff_E=724.79	-5.6	0	0
1KEX_Uvaol_uff_E=526.10	-7	0	0
1KEX_Farrerol_uff_E=213.49	-7.2	0	0
1KEX_Bakkenolide_A_uff_E=255.56	-7	0	0
1KEX_Isobergapten_uff_E=321.80	-6.3	0	0
1KEX_Pomolic_acid_uff_E=657.55	-6.8	0	0
1KEX_Evodine_uff_E=453.69	-6.6	0	0
1KEX_Tropinone_uff_E=126.29	-4.7	0	0
1KEX_Fraxetin_uff_E=121.60	-6.4	0	0
1KEX_(-)-Citronellal_uff_E=105.32	-5.4	0	0
1KEX_o-Cresol_uff_E=49.69	-5	0	0
1KEX_Allyl_Methyl_Sulfide_uff_E=14.77	-3.2	0	0
1KEX_1-Butanol_uff_E=-0.76	-3.4	0	0
1KEX_Levulinic_acid_uff_E=16.56	-4.5	0	0
1KEX_Diethyl_succinate_uff_E=33.99	-5.1	0	0
1KEX_1-Methylpyrrolidine_uff_E=125.51	-3.5	0	0
1KEX_Octanedioic_acid_uff_E=14.69	-5.3	0	0
1KEX_Methyl_cinnamate_uff_E=68.46	-5.8	0	0
1KEX_Tartaric_acid_uff_E=131.21	-4.5	0	0
1KEX_Acetamide_uff_E=0.01	-3	0	0
1KEX_3-Indoleacetonitrile_uff_E=278.12	-6.2	0	0
1KEX_Lactose_uff_E=1051.29	-5.7	0	0
1KEX_cis-3-Hexen-1-ol_uff_E=7.80	-4.4	0	0
1KEX_3	5-Dimethoxyphenol_uff_E=71.81	-4.9	0
1KEX_6-(Dimethylamino)purine_uff_E=310.60	-4.6	0	0
1KEX_3-Furoic_acid_uff_E=189.90	-4.3	0	0
1KEX_Oxalacetic_acid_uff_E=29.53	-4.5	0	0
1KEX_Tridecanoic_acid_uff_E=3.97	-5.6	0	0
1KEX_D-Arabitol_uff_E=214.38	-4.4	0	0
1KEX_Glycoursodeoxycholic_acid_uff_E=620.43	-7.4	0	0
1KEX_Hexadecanedioic_acid_uff_E=10.23	-5.8	0	0
1KEX_2-Pyrrolidinone_uff_E=60.32	-3.8	0	0
1KEX_Farnesyl_Acetate_(mixture_of_isomers)_uff_E=67.14	-6	0	0
1KEX_2-Methyl-1-propanol_uff_E=54.96	-3.5	0	0
1KEX_Ethyl_pyruvate_uff_E=14.18	-4.5	0	0
1KEX_Senecioic_acid_uff_E=21.79	-4.5	0	0
1KEX_Picolinic_acid_(PCL_016)_uff_E=51.51	-5.2	0	0
1KEX_Hydrocinnamic_acid_uff_E=67.09	-5.8	0	0
1KEX_3-Methyl-1-butanol_uff_E=58.34	-3.8	0	0
1KEX_Glycolic_acid_uff_E=5.43	-3	0	0
1KEX_4-Methylvaleric_acid_uff_E=66.66	-4.8	0	0
1KEX_6-Hydroxynicotinic_acid_uff_E=52.54	-5.4	0	0
1KEX_1	3	5-Trimethoxybenzene_uff_E=85.02	-4.5
1KEX_trans-2-Hexenal_uff_E=3.89	-4.3	0	0
1KEX_Catechol_uff_E=48.11	-4.7	0	0
1KEX_4-Ethylphenol_uff_E=58.42	-5.2	0	0
1KEX_5-Methoxytryptamine_uff_E=285.62	-6	0	0
1KEX_m-Cresol_uff_E=45.31	-5	0	0
1KEX_D-Glucuronic_acid_uff_E=271.37	-5.1	0	0
1KEX_(+)-Delta-Tocopherol_uff_E=152.86	-6.4	0	0
1KEX_(S)-Glutamic_acid_uff_E=80.40	-4.8	0	0
1KEX_Pipecolic_acid_uff_E=194.59	-5.1	0	0
1KEX_Chelerythrine_Chloride_uff_E=451.11	-7.7	0	0
1KEX_Polyphyllin_VII_uff_E=1213.85	-3.6	0	0
1KEX_Liriope_muscari_baily_saponins_C_uff_E=906.67	-4.5	0	0
1KEX_p-Hydroxy-cinnamic_Acid_uff_E=58.44	-6	0	0
1KEX_Evodiamine_uff_E=496.42	-7.7	0	0
1KEX_Rheic_Acid_uff_E=153.67	-7.6	0	0
1KEX_Tetrandrine_uff_E=1035.30	-5.7	0	0
1KEX_Anethole_trithione_uff_E=343.16	-5.9	0	0
1KEX_DL-Menthol_uff_E=302.76	-5.4	0	0
1KEX_Khellin_uff_E=362.97	-6.1	0	0
1KEX_Hesperidin_methylchalcone_uff_E=1495.12	-6.5	0	0
1KEX_Damascenone_uff_E=139.74	-6.2	0	0
1KEX_Docosahexaenoic_Acid_uff_E=154.13	-5.9	0	0
1KEX_Glycyrrhetinic_acid_uff_E=765.94	-7.5	0	0
1KEX_Ftaxilide_uff_E=284.21	-7	0	0
1KEX_Isohomovanillic_acid_uff_E=92.14	-6	0	0
1KEX_Phenprocoumon_uff_E=374.33	-7.1	0	0
1KEX_n-Butylidenephthalide_uff_E=267.75	-6.3	0	0
1KEX_Vanillylmandelic_acid_uff_E=138.67	-5.7	0	0
1KEX_Vasicine_uff_E=245.48	-6.5	0	0
1KEX_(-)-Fenchone_uff_E=225.33	-5.3	0	0
1KEX_L-Abrine_uff_E=399.42	-6.7	0	0
1KEX_Sphingosine_uff_E=131.11	-5.6	0	0
1KEX_Bardoxolone_uff_E=812.85	-5.9	0	0
1KEX_Ginsenoside_F2_uff_E=626.29	-5.1	0	0
1KEX_ligustroflavone_uff_E=1936.85	-7.9	0	0
1KEX_Chikusetsusaponin_Iva_uff_E=832.22	-6.8	0	0
1KEX_(20S)Ginsenoside_Rg2_uff_E=735.58	-5	0	0
1KEX_Punicalagin_uff_E=2588.90	31.3	0	0
1KEX_Solasonine_uff_E=1095.89	-5.3	0	0
1KEX_Solamargine_uff_E=982.01	-5.2	0	0
1KEX_Didymin_uff_E=1188.55	-7.7	0	0
1KEX_Linarin_uff_E=1371.88	-7.7	0	0
1KEX_Toosendanin_uff_E=2298.91	-6.6	0	0
