# Supplementary material for: Insilico targeting of virus entry facilitator NRP1 to block SARS-CoV2 entry
Source: PLoS One. 2025 Feb 5;20(2):e0310855. doi: 10.1371/journal.pone.0310855 (PMC11798527; doi:10.1371/journal.pone.0310855)
Supplement: S4 Table — (CSV) [file pone.0310855.s004.csv]

Ligand	Binding Affinity	rmsd/ub	rmsd/lb
1KEX_P1046209_uff_E=258.39	-5.8	0	0
1KEX_P7218310185_uff_E=157.33	-6.2	0	0
1KEX_P0127440867_uff_E=398.02	-6.9	0	0
1KEX_P3462673_uff_E=195.17	-7.5	0	0
1KEX_P7211720292_uff_E=229.86	-7.3	0	0
1KEX_P7218310305_uff_E=194.30	-6.6	0	0
1KEX_P0103620039_uff_E=457.40	-7.1	0	0
1KEX_P0103620072_uff_E=698.28	-7.9	0	0
1KEX_P0125160318_uff_E=900.34	-7.2	0	0
1KEX_P0125350045_uff_E=237.25	-7.5	0	0
1KEX_P0125790076_uff_E=175.32	-7.5	0	0
1KEX_P1108195_uff_E=298.06	-9.1	0	0
1KEX_P7210430377_uff_E=264.76	-7.5	0	0
1KEX_P0125240313_uff_E=393.56	-6.9	0	0
1KEX_P0125340056_uff_E=354.45	-7.7	0	0
1KEX_P5030230217_uff_E=433.55	-5.8	0	0
1KEX_P7114020034_uff_E=147.24	-6.8	0	0
1KEX_P7114420564_uff_E=286.60	-6.9	0	0
1KEX_P0105690007_uff_E=352.45	-7.7	0	0
1KEX_P0110520129_uff_E=173.34	-7	0	0
1KEX_P0123380323_uff_E=360.89	-7.4	0	0
1KEX_P5080120068_uff_E=398.43	-7.3	0	0
1KEX_P7114420416_uff_E=438.78	-8.2	0	0
1KEX_P7119692072_uff_E=216.56	-7.1	0	0
1KEX_P7210430273_uff_E=257.75	-7.4	0	0
1KEX_P7210430421_uff_E=256.38	-7.8	0	0
1KEX_P7211820045_uff_E=156.28	-5.7	0	0
1KEX_P7218310426_uff_E=210.20	-7.8	0	0
1KEX_P0107740024_uff_E=297.49	-7.6	0	0
1KEX_P0125240779_uff_E=329.06	-7.3	0	0
1KEX_P1097298_uff_E=306.00	-8.1	0	0
1KEX_P7119610100_uff_E=530.47	-7.2	0	0
1KEX_P7119860199_uff_E=244.19	-6.4	0	0
1KEX_P7128763_uff_E=783.48	-6.9	0	0
1KEX_P0103580321_uff_E=458.13	-6.7	0	0
1KEX_P0109380029_uff_E=142.94	-5.9	0	0
1KEX_P0117410041_uff_E=200.96	-7.2	0	0
1KEX_P0117890047_uff_E=218.23	-6.8	0	0
1KEX_P7128754_uff_E=820.86	-7	0	0
1KEX_P7211730358_uff_E=268.65	-6.2	0	0
1KEX_P7213750072_uff_E=324.18	-7.6	0	0
1KEX_P7565622_uff_E=574.01	-6.6	0	0
1KEX_P0111370023_uff_E=176.60	-7.5	0	0
1KEX_P7119692070_uff_E=223.05	-7.3	0	0
1KEX_P7119860042_uff_E=227.77	-6.8	0	0
1KEX_P0125350080_uff_E=362.15	-3.3	0	0
1KEX_P11182118_uff_E=386.91	-6.9	0	0
1KEX_P7014713408_uff_E=281.73	-1.6	0	0
1KEX_P7118560933_uff_E=127.39	-6.2	0	0
1KEX_P7119850446_uff_E=78.76	-6.3	0	0
1KEX_P7212600087_uff_E=187.50	-6.6	0	0
1KEX_P0107740031_uff_E=344.06	-6.9	0	0
1KEX_P1655042_uff_E=193.64	-8.3	0	0
1KEX_P3460095_uff_E=167.28	-7	0	0
1KEX_P7210430679_uff_E=116.57	-6.9	0	0
1KEX_P999520_uff_E=127.71	-6.5	0	0
1KEX_P3460013_uff_E=90.50	-5.7	0	0
1KEX_P3460189_uff_E=189.04	-6.9	0	0
1KEX_P7020649721_uff_E=185.98	-7.4	0	0
1KEX_P7210430882_uff_E=197.16	-7.5	0	0
1KEX_P998226_uff_E=154.74	-6.7	0	0
1KEX_P0125790048_uff_E=130.02	-6.7	0	0
1KEX_P0127480060_uff_E=357.60	-6.2	0	0
1KEX_P1655166_uff_E=314.41	-7.3	0	0
1KEX_P1671408_uff_E=260.62	-6.2	0	0
1KEX_P5794410_uff_E=55.37	-5.3	0	0
1KEX_P7119860058_uff_E=239.16	-6.5	0	0
1KEX_P7210430270_uff_E=223.20	-7.5	0	0
1KEX_P7210430513_uff_E=227.00	-8.2	0	0
1KEX_P0111150220_uff_E=1377.44	-7	0	0
1KEX_P0128760686_uff_E=195.47	-7.4	0	0
1KEX_P7020682400_uff_E=577.55	-5.3	0	0
1KEX_P7128762_uff_E=773.99	-7.6	0	0
1KEX_P7212010402_uff_E=256.57	-7.5	0	0
1KEX_P7216440171_uff_E=404.92	-7.5	0	0
1KEX_P7011460837_uff_E=263.91	-6.4	0	0
1KEX_P7210430595_uff_E=180.16	-6.2	0	0
1KEX_P7216640242_uff_E=299.14	-6.5	0	0
1KEX_P3460175_uff_E=316.01	-6.1	0	0
1KEX_P7113260382_uff_E=1898.20	-7.2	0	0
1KEX_P7119561866_uff_E=148.87	-6.8	0	0
1KEX_P7119860029_uff_E=147.91	-6.1	0	0
1KEX_P0125340135_uff_E=403.88	-7.7	0	0
1KEX_P6057069_uff_E=343.23	-7.3	0	0
1KEX_P7210430531_uff_E=278.06	-8	0	0
1KEX_P0125240881_uff_E=442.44	-7.6	0	0
1KEX_P3644477_uff_E=223.23	-6	0	0
1KEX_P5191510025_uff_E=553.23	-6.9	0	0
1KEX_P0117370446_uff_E=193.05	-6.3	0	0
1KEX_P1655163_uff_E=73.63	-6.3	0	0
1KEX_P7214942616_uff_E=328.70	-6.6	0	0
1KEX_P0125350082_uff_E=389.13	-6.6	0	0
1KEX_P7211810067_uff_E=409.26	-6.2	0	0
1KEX_P7218100494_uff_E=211.42	-6.7	0	0
1KEX_P0116420053_uff_E=448.98	-6.1	0	0
1KEX_P0107640112_uff_E=237.42	-8	0	0
1KEX_P0112190085_uff_E=146.89	-6	0	0
1KEX_P0125240208_uff_E=351.52	-8	0	0
1KEX_P0125240721_uff_E=218.02	-6.9	0	0
1KEX_P0125340035_uff_E=343.87	-6.9	0	0
1KEX_P0125340111_uff_E=223.78	-6.9	0	0
1KEX_P7020610097_uff_E=241.73	-7.9	0	0
1KEX_P7113221772_uff_E=178.20	-6.5	0	0
1KEX_P7114490075_uff_E=197.52	-7.3	0	0
1KEX_P7119860135_uff_E=392.15	-7.2	0	0
1KEX_P7212090937_uff_E=501.57	-6.4	0	0
1KEX_P0103580206_uff_E=518.38	-7.4	0	0
1KEX_P7119461347_uff_E=151.42	-7.6	0	0
1KEX_P7119691402_uff_E=456.01	-9.4	0	0
1KEX_P7119860185_uff_E=411.17	-7.6	0	0
1KEX_P7210430237_uff_E=334.08	-8.2	0	0
1KEX_P0118671986_uff_E=147.40	-7	0	0
1KEX_P0125240075_uff_E=1065.07	-6.6	0	0
1KEX_P7016280402_uff_E=564.65	-8.1	0	0
1KEX_P7118481671_uff_E=180.21	-6.5	0	0
1KEX_P996802_uff_E=125.49	-6.7	0	0
1KEX_P0111250019_uff_E=228.21	-6.8	0	0
1KEX_P0125240240_uff_E=188.81	-7.9	0	0
1KEX_P0125240912_uff_E=423.86	-6.8	0	0
1KEX_P7116410661_uff_E=136.00	-7.6	0	0
1KEX_P7118030744_uff_E=647.14	-6.8	0	0
1KEX_P7119880426_uff_E=428.40	-6	0	0
1KEX_P7210430458_uff_E=421.92	-8.2	0	0
1KEX_P7210730010_uff_E=215.73	-5.6	0	0
1KEX_P0111370045_uff_E=158.53	-7.1	0	0
1KEX_P0125240557_uff_E=243.60	-8.4	0	0
1KEX_P1112062_uff_E=348.57	-7.2	0	0
1KEX_P7113230453_uff_E=319.87	-7.4	0	0
1KEX_P7119891339_uff_E=391.81	-8.1	0	0
1KEX_P7210430046_uff_E=118.72	-6.8	0	0
1KEX_P7218310376_uff_E=185.38	-7.4	0	0
1KEX_P0111070020_uff_E=260.73	-6.9	0	0
1KEX_P7116170081_uff_E=380.82	-7.5	0	0
1KEX_P7119860077_uff_E=263.29	-7.2	0	0
1KEX_P7119860103_uff_E=486.07	-6.5	0	0
1KEX_P7119860179_uff_E=636.88	-5.7	0	0
1KEX_P7211820300_uff_E=134.91	-5.8	0	0
1KEX_P997340_uff_E=303.29	-7.5	0	0
1KEX_P0103620002_uff_E=177.12	-7	0	0
1KEX_P0107640012_uff_E=195.94	-7.5	0	0
1KEX_P0111040132_uff_E=354.05	-8.4	0	0
1KEX_P0125350048_uff_E=425.60	-6.9	0	0
1KEX_P1112050_uff_E=432.43	-8.5	0	0
1KEX_P7113260040_uff_E=284.34	-6.7	0	0
1KEX_P7114420377_uff_E=548.74	-7	0	0
1KEX_P7119480913_uff_E=436.24	-6.1	0	0
1KEX_P7119740017_uff_E=370.73	-6.9	0	0
1KEX_P7119860126_uff_E=912.99	-7	0	0
1KEX_P7216050359_uff_E=501.61	-8.1	0	0
1KEX_P7216441010_uff_E=322.12	-8	0	0
1KEX_P7218310561_uff_E=215.01	-7	0	0
1KEX_P0117370055_uff_E=174.85	-7.2	0	0
1KEX_P7110950394_uff_E=363.67	-6.4	0	0
1KEX_P7216440085_uff_E=179.97	-7.9	0	0
1KEX_P7216441069_uff_E=219.49	-7.5	0	0
1KEX_P0104010079_uff_E=235.86	-6.9	0	0
1KEX_P0127442074_uff_E=59.76	-5.6	0	0
1KEX_P0127442814_uff_E=320.74	-6.7	0	0
1KEX_P1097331_uff_E=355.90	-8.1	0	0
1KEX_P1274884_uff_E=231.21	-3.4	0	0
1KEX_P4434542_uff_E=90.41	-5.4	0	0
1KEX_P7016400790_uff_E=176.79	-7.4	0	0
1KEX_P7113260384_uff_E=255.74	-6.4	0	0
1KEX_P7118030843_uff_E=441.25	-6.8	0	0
1KEX_P7119860081_uff_E=247.54	-7	0	0
1KEX_P7119860099_uff_E=564.53	-6.7	0	0
1KEX_P7210430398_uff_E=316.61	-8	0	0
1KEX_P7216050313_uff_E=481.00	-7.6	0	0
1KEX_P7216050354_uff_E=640.08	-6.5	0	0
1KEX_P7217220714_uff_E=820.76	-6.5	0	0
1KEX_P7218310431_uff_E=238.37	-7.3	0	0
1KEX_P7218310594_uff_E=227.16	-7.4	0	0
1KEX_P0111150115_uff_E=267.74	-7.7	0	0
1KEX_P0123751214_uff_E=225.77	-6.8	0	0
1KEX_P2933444_uff_E=58.88	-5.3	0	0
1KEX_P5080375013_uff_E=562.54	-7.7	0	0
1KEX_P7020527934_uff_E=618.97	-6.3	0	0
1KEX_P7119850347_uff_E=315.78	-5.8	0	0
1KEX_P7119860127_uff_E=532.14	-5.9	0	0
1KEX_P7210430911_uff_E=176.15	-7.6	0	0
1KEX_P7214590503_uff_E=418.73	-6.8	0	0
1KEX_P970481_uff_E=293.53	-6.3	0	0
1KEX_P998219_uff_E=171.95	-7.8	0	0
1KEX_P0103550083_uff_E=633.84	-7.3	0	0
1KEX_P0111040143_uff_E=459.09	-8.3	0	0
1KEX_P0111070172_uff_E=424.20	-7.4	0	0
1KEX_P2085693_uff_E=46.25	-5.1	0	0
1KEX_P7119140484_uff_E=144.51	-7.2	0	0
1KEX_P7119860116_uff_E=541.55	-7.1	0	0
1KEX_P7119860180_uff_E=682.15	-7.5	0	0
1KEX_P7210430147_uff_E=263.87	-7.2	0	0
1KEX_P7216441249_uff_E=200.69	-7.5	0	0
1KEX_P1097347_uff_E=464.14	-7.7	0	0
1KEX_P1112067_uff_E=342.47	-8.3	0	0
1KEX_P7112420163_uff_E=323.93	-6.8	0	0
1KEX_P7210430269_uff_E=205.45	-7.2	0	0
1KEX_P7212010516_uff_E=157.49	-7	0	0
1KEX_P998243_uff_E=207.14	-6.8	0	0
1KEX_P3462663_uff_E=450.45	-6.7	0	0
1KEX_P7119860079_uff_E=240.68	-7.4	0	0
1KEX_P7119860083_uff_E=581.68	-5.7	0	0
1KEX_P7119860106_uff_E=595.84	-7	0	0
1KEX_P7210430157_uff_E=237.63	-7.7	0	0
1KEX_P7210430183_uff_E=171.96	-7.5	0	0
1KEX_P7210430758_uff_E=229.10	-8.4	0	0
1KEX_P7218310490_uff_E=369.90	-7.4	0	0
1KEX_P0123070018_uff_E=731.76	-5.4	0	0
1KEX_P1973511_uff_E=159.42	-6.2	0	0
1KEX_P7119740013_uff_E=2544.96	-7.6	0	0
1KEX_P7119851635_uff_E=129.12	-7.3	0	0
1KEX_P7119860119_uff_E=903.31	-6.7	0	0
1KEX_P7119880252_uff_E=203.49	-6.7	0	0
1KEX_P998234_uff_E=161.33	-6.5	0	0
1KEX_P1888488_uff_E=568.66	-6.7	0	0
1KEX_P5110080035_uff_E=480.21	-7.8	0	0
1KEX_P7119691879_uff_E=244.31	-7.1	0	0
1KEX_P7210430036_uff_E=183.94	-7.7	0	0
1KEX_P998222_uff_E=233.60	-7.6	0	0
1KEX_P0117370376_uff_E=209.74	-7	0	0
1KEX_P7216050667_uff_E=73.82	-6	0	0
1KEX_P7218310540_uff_E=193.87	-7.3	0	0
1KEX_P0127443021_uff_E=303.53	-7	0	0
1KEX_P1055999_uff_E=102.52	-3.4	0	0
1KEX_P7119860028_uff_E=127.63	-7	0	0
1KEX_P7119860101_uff_E=807.14	-6.8	0	0
1KEX_P7119860110_uff_E=422.00	-7.4	0	0
1KEX_P7119860117_uff_E=542.23	-6.1	0	0
1KEX_P7212010339_uff_E=202.97	-7.7	0	0
1KEX_P7215300007_uff_E=1299.81	-7.3	0	0
1KEX_P7216050028_uff_E=377.89	-7.6	0	0
1KEX_P7413130062_uff_E=259.73	-8	0	0
1KEX_P0105980039_uff_E=279.77	-7.5	0	0
1KEX_P0107740005_uff_E=217.66	-7.1	0	0
1KEX_P0129710011_uff_E=219.36	-6.7	0	0
1KEX_P7119860096_uff_E=475.98	-6.8	0	0
1KEX_P7212010459_uff_E=1258.36	-7.9	0	0
1KEX_P0105880011_uff_E=351.07	-7.5	0	0
1KEX_P0125790084_uff_E=183.44	-8	0	0
1KEX_P1090280_uff_E=220.06	-6.9	0	0
1KEX_P1090585_uff_E=350.97	-8.7	0	0
1KEX_P1090806_uff_E=230.49	-6.5	0	0
1KEX_P1090814_uff_E=162.22	-6.9	0	0
1KEX_P1090882_uff_E=359.54	-7.4	0	0
1KEX_P1094538_uff_E=116.52	-7.2	0	0
1KEX_P1095353_uff_E=307.77	-7.1	0	0
1KEX_P1095666_uff_E=240.01	-7.6	0	0
1KEX_P1095766_uff_E=293.52	-7.6	0	0
1KEX_P1095830_uff_E=235.36	-7.9	0	0
1KEX_P1096624_uff_E=240.53	-8.2	0	0
1KEX_P1096660_uff_E=218.31	-7.8	0	0
1KEX_P1097305_uff_E=239.32	-8.2	0	0
1KEX_P1097308_uff_E=340.35	-7.5	0	0
1KEX_P1097415_uff_E=270.32	-7.7	0	0
1KEX_P1097839_uff_E=238.37	-7.4	0	0
1KEX_P1098792_uff_E=266.57	-7.3	0	0
1KEX_P1099245_uff_E=409.62	-8.5	0	0
1KEX_P1099494_uff_E=185.35	-7.9	0	0
1KEX_P1099495_uff_E=259.33	-8.1	0	0
1KEX_P1099955_uff_E=217.39	-7.5	0	0
1KEX_P1100300_uff_E=255.22	-7.4	0	0
1KEX_P1104959_uff_E=429.81	-7.3	0	0
1KEX_P1107796_uff_E=256.01	-8.6	0	0
1KEX_P1107889_uff_E=237.41	-7.7	0	0
1KEX_P1108237_uff_E=511.33	-7.8	0	0
1KEX_P1108317_uff_E=271.56	-7.2	0	0
1KEX_P1108676_uff_E=185.79	-7.5	0	0
1KEX_P1108680_uff_E=227.25	-8.5	0	0
1KEX_P1108855_uff_E=497.27	-7.8	0	0
1KEX_P1109054_uff_E=354.46	-8.1	0	0
1KEX_P1109055_uff_E=453.94	-7.9	0	0
1KEX_P1109067_uff_E=478.92	-6.7	0	0
1KEX_P1111841_uff_E=296.09	-7	0	0
1KEX_P11182110_uff_E=395.62	-6.7	0	0
1KEX_P11182115_uff_E=379.03	-6.6	0	0
1KEX_P11182116_uff_E=287.97	-7.2	0	0
1KEX_P11182119_uff_E=305.10	-6.1	0	0
1KEX_P11182126_uff_E=374.61	-6.8	0	0
1KEX_P11182142_uff_E=342.76	-7.4	0	0
1KEX_P11182143_uff_E=421.70	-7.7	0	0
1KEX_P11182145_uff_E=422.46	-7.7	0	0
1KEX_P11182146_uff_E=345.92	-6.9	0	0
1KEX_P11182151_uff_E=467.42	-7	0	0
1KEX_P11182155_uff_E=383.34	-6.8	0	0
1KEX_P11182157_uff_E=389.24	-7.1	0	0
1KEX_P11182179_uff_E=396.77	-7.6	0	0
1KEX_P11182182_uff_E=425.42	-7	0	0
1KEX_P11182189_uff_E=309.07	-6.6	0	0
1KEX_P11182239_uff_E=382.03	-7.1	0	0
1KEX_P11182382_uff_E=305.66	-6.7	0	0
1KEX_P11182439_uff_E=663.55	-5.8	0	0
1KEX_P11182530_uff_E=742.29	-5.8	0	0
1KEX_P11182531_uff_E=650.90	-5.9	0	0
1KEX_P11182574_uff_E=464.30	-6.6	0	0
1KEX_P11182578_uff_E=336.92	-6.5	0	0
1KEX_P11182579_uff_E=423.16	-7.4	0	0
1KEX_P11182930_uff_E=662.32	-6.5	0	0
1KEX_P11184770_uff_E=415.61	-7	0	0
1KEX_P11184771_uff_E=441.16	-6.9	0	0
1KEX_P11184772_uff_E=481.89	-7.2	0	0
1KEX_P11184773_uff_E=422.60	-7.2	0	0
1KEX_P11185331_uff_E=1222.44	-5.1	0	0
1KEX_P11185533_uff_E=317.04	-6.8	0	0
1KEX_P1158373_uff_E=242.49	-7.7	0	0
1KEX_P1158374_uff_E=237.35	-8.1	0	0
1KEX_P1158375_uff_E=231.61	-8.1	0	0
1KEX_P1158376_uff_E=237.03	-7.8	0	0
1KEX_P1158429_uff_E=340.87	-7.5	0	0
1KEX_P1158435_uff_E=154.08	-7.8	0	0
1KEX_P1158512_uff_E=423.06	-7.5	0	0
1KEX_P1159106_uff_E=277.87	-8	0	0
1KEX_P3460132_uff_E=346.92	-7.8	0	0
1KEX_P3460245_uff_E=415.60	-6	0	0
1KEX_P3460246_uff_E=193.84	-8.8	0	0
1KEX_P3460349_uff_E=512.75	-8.6	0	0
1KEX_P3462669_uff_E=542.17	-6.6	0	0
1KEX_P3462691_uff_E=203.13	-5.9	0	0
1KEX_P3462692_uff_E=227.81	-6.9	0	0
1KEX_P3463372_uff_E=455.28	-7.6	0	0
1KEX_P5060030053_uff_E=185.39	-5.4	0	0
1KEX_P6236776_uff_E=163.90	-6.9	0	0
1KEX_P6236778_uff_E=235.58	-6.8	0	0
1KEX_P6238566_uff_E=160.33	-6.9	0	0
1KEX_P7112903222_uff_E=286.15	-6.7	0	0
1KEX_P7119691617_uff_E=267.66	-8	0	0
1KEX_P7119860123_uff_E=555.37	-6.1	0	0
1KEX_P7214130093_uff_E=100.62	-7.1	0	0
1KEX_P7218310605_uff_E=242.91	-7.5	0	0
1KEX_P7566906_uff_E=861.71	-7.3	0	0
1KEX_P7566909_uff_E=804.49	-8.7	0	0
1KEX_P0127430043_uff_E=218.84	-6.9	0	0
1KEX_P1097286_uff_E=361.38	-7.7	0	0
1KEX_P1888480_uff_E=407.19	-6.8	0	0
1KEX_P0103550020_uff_E=462.64	-7.2	0	0
1KEX_P7006853_uff_E=261.88	-6.9	0	0
1KEX_P7119860039_uff_E=203.33	-6.9	0	0
1KEX_P7212010104_uff_E=233.44	-8.3	0	0
1KEX_P998251_uff_E=280.19	-7.5	0	0
1KEX_P0103620087_uff_E=249.15	-6.9	0	0
1KEX_P0107630011_uff_E=198.40	-7.4	0	0
1KEX_P0125240856_uff_E=351.14	-8.1	0	0
1KEX_P7210430857_uff_E=350.39	-7.3	0	0
1KEX_P7212010054_uff_E=394.92	-8.4	0	0
1KEX_P7216050055_uff_E=2849.41	-8.1	0	0
1KEX_P0105980139_uff_E=286.69	-7.9	0	0
1KEX_P0125790083_uff_E=184.83	-7.8	0	0
1KEX_P1097325_uff_E=279.29	-8	0	0
1KEX_P1655127_uff_E=119.54	-6.4	0	0
1KEX_P7119140506_uff_E=142.20	-7.2	0	0
1KEX_P7119691781_uff_E=196.13	-7.6	0	0
1KEX_P7119691995_uff_E=471.28	-7.3	0	0
1KEX_P7119860131_uff_E=486.17	-7.3	0	0
1KEX_P7211170009_uff_E=255.92	-6.8	0	0
1KEX_P0107920010_uff_E=155.80	-7.3	0	0
1KEX_P0111690010_uff_E=143.87	-6.6	0	0
1KEX_P1152568_uff_E=150.13	-7.3	0	0
1KEX_P7119860038_uff_E=175.29	-7	0	0
1KEX_P7211720543_uff_E=138.84	-5.7	0	0
1KEX_P7216050200_uff_E=297.16	-6.2	0	0
1KEX_P0103550017_uff_E=295.36	-7.2	0	0
1KEX_P1000251_uff_E=314.65	-7.7	0	0
1KEX_P7119860085_uff_E=271.97	-8.2	0	0
1KEX_P7119930095_uff_E=1078.45	-6.9	0	0
1KEX_P7126040_uff_E=946.98	-5.3	0	0
1KEX_P7211730914_uff_E=417.67	-6.5	0	0
1KEX_P7006850_uff_E=272.50	-7.6	0	0
1KEX_P7113260012_uff_E=205.48	-6.8	0	0
1KEX_P7119691785_uff_E=303.92	-6.7	0	0
1KEX_P7559684_uff_E=393.47	-6.4	0	0
1KEX_P4802700_uff_E=86.61	-6.2	0	0
1KEX_P7114890001_uff_E=203.95	-6.8	0	0
1KEX_P7119860095_uff_E=547.50	-7.1	0	0
1KEX_P7218310143_uff_E=216.38	-8	0	0
1KEX_P0105980038_uff_E=227.50	-8.4	0	0
1KEX_P0125790096_uff_E=361.04	-7.9	0	0
1KEX_P7006852_uff_E=241.71	-7.3	0	0
1KEX_P7211330032_uff_E=349.43	-6.3	0	0
1KEX_P7214130310_uff_E=227.60	-6.8	0	0
1KEX_P0107630061_uff_E=285.22	-8.1	0	0
1KEX_P0116730079_uff_E=204.55	-6.9	0	0
1KEX_P0117380082_uff_E=294.93	-7.6	0	0
1KEX_P0125150062_uff_E=321.64	-7.3	0	0
1KEX_P0127443131_uff_E=346.37	-6.5	0	0
1KEX_P1024130_uff_E=384.17	-7.5	0	0
1KEX_P11181239_uff_E=155.21	-6.4	0	0
1KEX_P11181257_uff_E=173.36	-6.7	0	0
1KEX_P11570275_uff_E=539.33	-7.5	0	0
1KEX_P11570477_uff_E=423.35	-8.3	0	0
1KEX_P11570492_uff_E=545.25	-6.6	0	0
1KEX_P1194816_uff_E=191.24	-5.8	0	0
1KEX_P1300923_uff_E=163.52	-5.8	0	0
1KEX_P1303482_uff_E=586.99	-6	0	0
1KEX_P1307200_uff_E=313.72	-6.4	0	0
1KEX_P1309031_uff_E=557.46	-7.7	0	0
1KEX_P1445130_uff_E=510.23	-7.2	0	0
1KEX_P1661873_uff_E=382.33	-5.6	0	0
1KEX_P1662800_uff_E=552.39	-7.4	0	0
1KEX_P1663253_uff_E=147.35	-6.8	0	0
1KEX_P1665596_uff_E=511.66	-7.3	0	0
1KEX_P1666618_uff_E=576.31	-6.6	0	0
1KEX_P1666871_uff_E=198.28	-6.4	0	0
1KEX_P1666886_uff_E=280.03	-6	0	0
1KEX_P1667156_uff_E=610.19	-6	0	0
1KEX_P1668138_uff_E=397.36	-5.9	0	0
1KEX_P1668781_uff_E=437.44	-5.9	0	0
1KEX_P1668811_uff_E=272.67	-5.9	0	0
1KEX_P1672375_uff_E=647.41	-6.2	0	0
1KEX_P1673430_uff_E=615.93	-7.1	0	0
1KEX_P1680281_uff_E=667.45	-6.6	0	0
1KEX_P1681000_uff_E=462.19	-7.2	0	0
1KEX_P1682548_uff_E=625.03	-6.5	0	0
1KEX_P1682761_uff_E=434.12	-6.5	0	0
1KEX_P1683533_uff_E=532.01	-5.8	0	0
1KEX_P1683718_uff_E=394.61	-7.2	0	0
1KEX_P1684679_uff_E=511.48	-6.1	0	0
1KEX_P1684912_uff_E=507.71	-7.4	0	0
1KEX_P1685142_uff_E=443.31	-5.8	0	0
1KEX_P1685148_uff_E=353.41	-6.7	0	0
1KEX_P1685150_uff_E=270.02	-6.1	0	0
1KEX_P1685190_uff_E=246.80	-6.7	0	0
1KEX_P1685194_uff_E=125.06	-6.6	0	0
1KEX_P1685213_uff_E=291.82	-7.5	0	0
1KEX_P1685374_uff_E=416.41	-7.1	0	0
1KEX_P1685448_uff_E=145.06	-7	0	0
1KEX_P1686020_uff_E=388.14	-7.2	0	0
1KEX_P1688205_uff_E=444.43	-6.2	0	0
1KEX_P1688349_uff_E=493.71	-6.8	0	0
1KEX_P1688741_uff_E=116.90	-7	0	0
1KEX_P1688965_uff_E=357.77	-6.6	0	0
1KEX_P1689048_uff_E=114.69	-6.6	0	0
1KEX_P1689241_uff_E=366.38	-6.6	0	0
1KEX_P1689504_uff_E=610.60	-7.2	0	0
1KEX_P1690154_uff_E=468.53	-6.4	0	0
1KEX_P1690272_uff_E=727.37	-7.7	0	0
1KEX_P1690633_uff_E=427.79	-6.8	0	0
1KEX_P1691510_uff_E=664.80	-6.8	0	0
1KEX_P1692537_uff_E=439.92	-6.7	0	0
1KEX_P1993446_uff_E=338.34	-7.2	0	0
1KEX_P2188053_uff_E=226.42	-7.1	0	0
1KEX_P2188335_uff_E=286.65	-8.2	0	0
1KEX_P2188337_uff_E=266.38	-7.9	0	0
1KEX_P2188342_uff_E=254.39	-7.2	0	0
1KEX_P2188585_uff_E=174.70	-6.8	0	0
1KEX_P2192373_uff_E=274.41	-6.8	0	0
1KEX_P2192378_uff_E=320.59	-7.1	0	0
1KEX_P2192383_uff_E=318.50	-6.4	0	0
1KEX_P2192424_uff_E=302.69	-7.4	0	0
1KEX_P2193679_uff_E=174.66	-7.6	0	0
1KEX_P2194964_uff_E=158.63	-6.6	0	0
1KEX_P2195763_uff_E=295.95	-6.7	0	0
1KEX_P3851302_uff_E=159.02	-5.9	0	0
1KEX_P4347339_uff_E=146.77	-6.7	0	0
1KEX_P4347353_uff_E=146.74	-6.8	0	0
1KEX_P4347595_uff_E=175.82	-5.8	0	0
1KEX_P4347797_uff_E=332.20	-5.5	0	0
1KEX_P4350831_uff_E=476.28	-7.2	0	0
1KEX_P4350919_uff_E=426.38	-6.5	0	0
1KEX_P4353641_uff_E=534.38	-6.7	0	0
1KEX_P4353917_uff_E=646.99	-6.3	0	0
1KEX_P4354638_uff_E=452.89	-7.5	0	0
1KEX_P4356406_uff_E=510.13	-6.7	0	0
1KEX_P4356525_uff_E=468.06	-6.6	0	0
1KEX_P4357160_uff_E=712.27	-6.1	0	0
1KEX_P4357784_uff_E=464.63	-6.9	0	0
1KEX_P4435210_uff_E=172.07	-6.4	0	0
1KEX_P6666985_uff_E=368.40	-8.2	0	0
1KEX_P6667480_uff_E=437.87	-7.3	0	0
1KEX_P6667488_uff_E=402.61	-7.7	0	0
1KEX_P6668028_uff_E=373.68	-6.7	0	0
1KEX_P7006787_uff_E=705.74	-7.8	0	0
1KEX_P7006798_uff_E=87.73	-6.3	0	0
1KEX_P7006799_uff_E=157.24	-7.6	0	0
1KEX_P7006821_uff_E=481.42	-5.5	0	0
1KEX_P7006851_uff_E=402.48	-6.3	0	0
1KEX_P7006856_uff_E=255.33	-6.9	0	0
1KEX_P7006857_uff_E=299.09	-7.5	0	0
1KEX_P7006859_uff_E=249.47	-6.9	0	0
1KEX_P7006862_uff_E=267.02	-6.2	0	0
1KEX_P7006863_uff_E=256.80	-6.6	0	0
1KEX_P7006865_uff_E=396.55	-5.8	0	0
1KEX_P7015550001_uff_E=123.48	-6.6	0	0
1KEX_P7020680842_uff_E=78.52	-5.5	0	0
1KEX_P7112440030_uff_E=478.47	-6.1	0	0
1KEX_P7113221761_uff_E=172.03	-6.7	0	0
1KEX_P7119860070_uff_E=416.89	-7.6	0	0
1KEX_P7119860075_uff_E=356.43	-7.2	0	0
1KEX_P7119860082_uff_E=470.99	-6.9	0	0
1KEX_P7119860090_uff_E=730.61	-7.7	0	0
1KEX_P7119860098_uff_E=443.61	-6.7	0	0
1KEX_P7119860125_uff_E=817.21	-6.1	0	0
1KEX_P7119860164_uff_E=597.49	-6.5	0	0
1KEX_P7119860174_uff_E=754.98	-6.1	0	0
1KEX_P7119860198_uff_E=455.75	-6.2	0	0
1KEX_P7119891497_uff_E=462.21	-7	0	0
1KEX_P7119980332_uff_E=485.80	-7	0	0
1KEX_P7119981492_uff_E=559.35	-6.2	0	0
1KEX_P7119981807_uff_E=430.19	-7.9	0	0
1KEX_P7119981924_uff_E=403.08	-7.3	0	0
1KEX_P7119983875_uff_E=652.33	-6.8	0	0
1KEX_P7119984454_uff_E=425.07	-6.8	0	0
1KEX_P7119984676_uff_E=234.71	-7.5	0	0
1KEX_P7119988281_uff_E=371.44	-7.6	0	0
1KEX_P7119988800_uff_E=302.74	-6.1	0	0
1KEX_P7119989053_uff_E=294.94	-6.7	0	0
1KEX_P7119989265_uff_E=471.98	-5.9	0	0
1KEX_P7119989447_uff_E=317.11	-7.1	0	0
1KEX_P7128692_uff_E=821.13	-7.5	0	0
1KEX_P7128693_uff_E=710.09	-7.3	0	0
1KEX_P7128695_uff_E=562.39	-7.6	0	0
1KEX_P7128701_uff_E=687.50	-8.7	0	0
1KEX_P7128702_uff_E=540.59	-8.1	0	0
1KEX_P7128703_uff_E=607.94	-6.6	0	0
1KEX_P7128706_uff_E=517.52	-8	0	0
1KEX_P7128707_uff_E=675.26	-6.5	0	0
1KEX_P7128708_uff_E=646.53	-7.3	0	0
1KEX_P7128711_uff_E=522.44	-6.9	0	0
1KEX_P7128712_uff_E=532.23	-8.4	0	0
1KEX_P7128718_uff_E=827.12	-8.5	0	0
1KEX_P7128721_uff_E=622.94	-7.2	0	0
1KEX_P7128724_uff_E=587.04	-8.5	0	0
1KEX_P7128732_uff_E=574.35	-8.6	0	0
1KEX_P7128734_uff_E=479.84	-6.7	0	0
1KEX_P7128735_uff_E=680.38	-8	0	0
1KEX_P7128756_uff_E=929.03	-8.3	0	0
1KEX_P7128757_uff_E=555.42	-6.5	0	0
1KEX_P7128758_uff_E=807.75	-7.3	0	0
1KEX_P7130597_uff_E=486.67	-7	0	0
1KEX_P7130603_uff_E=676.14	-7.3	0	0
1KEX_P7131766_uff_E=436.61	-6	0	0
1KEX_P7211730886_uff_E=629.90	-7.8	0	0
1KEX_P7215300001_uff_E=259.93	-6.6	0	0
1KEX_P7215300028_uff_E=450.94	-6.5	0	0
1KEX_P7215300030_uff_E=435.40	-7.2	0	0
1KEX_P7216440065_uff_E=345.78	-8.7	0	0
1KEX_P0103550121_uff_E=242.26	-7.5	0	0
1KEX_P1392601_uff_E=230.44	-8	0	0
1KEX_P7119880447_uff_E=377.95	-6.2	0	0
1KEX_P7559509_uff_E=329.27	-7	0	0
1KEX_P0125160225_uff_E=621.35	-6.3	0	0
1KEX_P0127480177_uff_E=284.90	-6.9	0	0
1KEX_P11640590_uff_E=161.80	-6.9	0	0
1KEX_P11640614_uff_E=298.86	-6.5	0	0
1KEX_P7006855_uff_E=231083473.48	-11.8	0	0
1KEX_P7213750025_uff_E=157.57	-6.8	0	0
1KEX_P7216050356_uff_E=507.51	-7.1	0	0
1KEX_P7216440029_uff_E=342.38	-7.8	0	0
1KEX_P7218310162_uff_E=312.75	-8.1	0	0
1KEX_P7559609_uff_E=418.18	-7	0	0
1KEX_P3460023_uff_E=99.88	-6.1	0	0
1KEX_P3460209_uff_E=621.94	-6.5	0	0
1KEX_P3644640_uff_E=181.55	-6.8	0	0
1KEX_P6466777_uff_E=207.81	-6.9	0	0
1KEX_P7113260035_uff_E=266.58	-7.1	0	0
1KEX_P7216440052_uff_E=194.69	-8.1	0	0
1KEX_P7215300004_uff_E=250.13	-6.6	0	0
1KEX_P7215300005_uff_E=1123.08	-7.8	0	0
1KEX_P1097295_uff_E=364.70	-8	0	0
1KEX_P11639121_uff_E=138.82	-6	0	0
1KEX_P11640627_uff_E=338.25	-5.5	0	0
1KEX_P3851333_uff_E=104.39	-6.6	0	0
1KEX_P7117010248_uff_E=130.15	-6	0	0
1KEX_P7559677_uff_E=439.00	-7.7	0	0
1KEX_P6922983_uff_E=359.44	-6.8	0	0
1KEX_P7119140512_uff_E=140.96	-7.5	0	0
1KEX_P1097290_uff_E=457.49	-7.4	0	0
1KEX_P7010040031_uff_E=202.43	-3.4	0	0
1KEX_P7119631226_uff_E=496.99	-6.9	0	0
1KEX_P7211730777_uff_E=241.85	-7.2	0	0
1KEX_P11640653_uff_E=216.55	-6.8	0	0
1KEX_P3851335_uff_E=204.84	-5.7	0	0
1KEX_P6923352_uff_E=233.18	-7	0	0
1KEX_P7210430140_uff_E=242.98	-7.6	0	0
1KEX_P7218310212_uff_E=461.27	-6.4	0	0
1KEX_P7218310543_uff_E=254.59	-7	0	0
1KEX_P0107240076_uff_E=314.28	-7.6	0	0
1KEX_P0138140038_uff_E=264.08	-4.2	0	0
1KEX_P7011460613_uff_E=407.92	-6.6	0	0
1KEX_P7112908859_uff_E=290.09	-7.2	0	0
1KEX_P7119692139_uff_E=548.92	-8.5	0	0
1KEX_P0129720026_uff_E=373.17	-7.4	0	0
1KEX_P1097339_uff_E=378.05	-7.4	0	0
1KEX_P11638967_uff_E=218.98	-7.9	0	0
1KEX_P7006820_uff_E=479.02	-6.3	0	0
1KEX_P7211680009_uff_E=289.06	-7.1	0	0
1KEX_P7216440206_uff_E=343.77	-8	0	0
1KEX_P7559592_uff_E=339.32	-6.8	0	0
1KEX_P0103620020_uff_E=167.50	-7	0	0
1KEX_P11640612_uff_E=267.23	-5.4	0	0
1KEX_P4794891_uff_E=185.49	-5.7	0	0
1KEX_P6059772_uff_E=190.30	-4.9	0	0
1KEX_P7116140003_uff_E=376.13	-7.9	0	0
1KEX_P7119692212_uff_E=478.82	-8.3	0	0
1KEX_P7119692257_uff_E=418.79	-7.2	0	0
1KEX_P7211390162_uff_E=491.18	-7.1	0	0
1KEX_P7216050050_uff_E=487.26	-7.5	0	0
1KEX_P0117410090_uff_E=109.80	-6.6	0	0
1KEX_P6641965_uff_E=79.82	-6.3	0	0
1KEX_P7113260383_uff_E=227.71	-7.3	0	0
1KEX_P7213400498_uff_E=457.61	-7.1	0	0
1KEX_P7218310489_uff_E=470.23	-8.7	0	0
1KEX_P0103550124_uff_E=315.04	-7.6	0	0
1KEX_P0109790152_uff_E=156.61	-5.6	0	0
1KEX_P1115598_uff_E=324.58	-6.7	0	0
1KEX_P3686252_uff_E=103.02	-6.4	0	0
1KEX_P7114011380_uff_E=241.50	-6.2	0	0
1KEX_P7119760301_uff_E=277.07	-7.2	0	0
1KEX_P7437858_uff_E=2891.70	-6.1	0	0
1KEX_P7213750075_uff_E=302.50	-7.9	0	0
1KEX_P7216051118_uff_E=467.59	-7.3	0	0
1KEX_P0125240691_uff_E=289.68	-7.7	0	0
1KEX_P6594815_uff_E=362.63	-7	0	0
1KEX_P7119692131_uff_E=659.56	-7.8	0	0
1KEX_P7122653_uff_E=141.26	-6	0	0
1KEX_P7214530038_uff_E=241.02	-6.9	0	0
1KEX_P7216440430_uff_E=237.86	-7.1	0	0
1KEX_P7218310523_uff_E=173.56	-6.5	0	0
1KEX_P7715560150_uff_E=299.23	-7.2	0	0
1KEX_P3460214_uff_E=673.76	-6.9	0	0
1KEX_P7016280018_uff_E=573.06	-7.8	0	0
1KEX_P7114520026_uff_E=368.90	-7.8	0	0
1KEX_P7118460616_uff_E=400.18	-7.7	0	0
1KEX_P0125240217_uff_E=238.43	-7.7	0	0
1KEX_P2630836_uff_E=1241.90	-7.2	0	0
1KEX_P7116568626_uff_E=470.00	-7.6	0	0
1KEX_P7216050044_uff_E=399.43	-7.4	0	0
1KEX_P0127440701_uff_E=362.90	-7.1	0	0
1KEX_P1000310_uff_E=177.30	-7.3	0	0
1KEX_P7113230138_uff_E=124.83	-6.5	0	0
1KEX_P7119850575_uff_E=166.86	-7.9	0	0
1KEX_P7216051121_uff_E=375.64	-1.2	0	0
1KEX_P1705458_uff_E=264.70	-6.2	0	0
1KEX_P7006761_uff_E=186.85	-7.4	0	0
1KEX_P7006822_uff_E=1950.23	-6.9	0	0
1KEX_P7114020001_uff_E=335.08	-6.2	0	0
1KEX_P7118030536_uff_E=337.38	-6.6	0	0
1KEX_P7211290028_uff_E=1171.91	-7	0	0
1KEX_P0115940004_uff_E=181.06	-6.7	0	0
1KEX_P2690646_uff_E=332.59	-6.9	0	0
1KEX_P6057567_uff_E=167.97	-6.9	0	0
1KEX_P7014740322_uff_E=194.92	-7.6	0	0
1KEX_P7119800057_uff_E=254.27	-7.4	0	0
1KEX_P1119440_uff_E=899.71	-7	0	0
1KEX_P5110080057_uff_E=445.74	-7.6	0	0
1KEX_P7010100240_uff_E=314.83	-6.8	0	0
1KEX_P7212010121_uff_E=227.54	-7.7	0	0
1KEX_P0125240156_uff_E=400.68	-7.3	0	0
1KEX_P0138140071_uff_E=260.72	-4.2	0	0
1KEX_P1107307_uff_E=175.20	-7	0	0
1KEX_P7114520032_uff_E=450.21	-8.3	0	0
1KEX_P7119610192_uff_E=241.86	-7.2	0	0
1KEX_P7218310508_uff_E=175.13	-6.3	0	0
1KEX_P7218310560_uff_E=126.31	-6.3	0	0
1KEX_P0105980160_uff_E=363.04	-7.7	0	0
1KEX_P0125350053_uff_E=364.66	-7.2	0	0
1KEX_P3339611_uff_E=174.03	-6.1	0	0
1KEX_P5100670387_uff_E=1061.94	-6.6	0	0
1KEX_P7119850453_uff_E=249.95	-7.3	0	0
1KEX_P7138712_uff_E=316.60	-6.8	0	0
1KEX_P7210430355_uff_E=225.76	-7.3	0	0
1KEX_P0125350068_uff_E=271.27	-7.2	0	0
1KEX_P7118510123_uff_E=381.63	-6.8	0	0
1KEX_P7212060143_uff_E=148.51	-6.7	0	0
1KEX_P7212920007_uff_E=249.48	-7.1	0	0
1KEX_P7216440034_uff_E=578.13	-8.4	0	0
1KEX_P7217300372_uff_E=469.58	-7.4	0	0
1KEX_P0111070173_uff_E=386.06	-7.5	0	0
1KEX_P0125240344_uff_E=504.14	-7.5	0	0
1KEX_P3460094_uff_E=155.02	-6.8	0	0
1KEX_P5796121_uff_E=141.77	-6	0	0
1KEX_P7110952686_uff_E=209.64	-6.3	0	0
1KEX_P7114471159_uff_E=137.52	-7.2	0	0
1KEX_P7119631487_uff_E=400.03	-7.3	0	0
1KEX_P7211710165_uff_E=224.75	-6.7	0	0
1KEX_P7216440349_uff_E=337.95	-7	0	0
1KEX_P7559523_uff_E=419.50	-7.1	0	0
1KEX_P0125350057_uff_E=372.98	-7.3	0	0
1KEX_P7114490366_uff_E=298.44	-6.6	0	0
1KEX_P7119850573_uff_E=450.00	-7.2	0	0
1KEX_P7218010989_uff_E=131.98	-6.9	0	0
1KEX_P7413130148_uff_E=167.18	-6.5	0	0
1KEX_P0109850017_uff_E=122.28	-6.7	0	0
1KEX_P1001377_uff_E=277.60	-7.4	0	0
1KEX_P7112490056_uff_E=144.60	-6.2	0	0
1KEX_P7118481618_uff_E=98.69	-5.8	0	0
1KEX_P7119880411_uff_E=452.38	-3.4	0	0
1KEX_P7212090460_uff_E=451.67	-6.1	0	0
1KEX_P7216440254_uff_E=399.14	-7.2	0	0
1KEX_P7217300267_uff_E=964.86	-9	0	0
1KEX_P7218310596_uff_E=251.72	-7.4	0	0
1KEX_P0111150223_uff_E=229.69	-6.9	0	0
1KEX_P7218310541_uff_E=288.72	-7.5	0	0
1KEX_P7218310611_uff_E=224.88	-8.3	0	0
1KEX_P7119140514_uff_E=375.45	-6.9	0	0
1KEX_P7119691600_uff_E=285.48	-7.2	0	0
1KEX_P7213780087_uff_E=244.54	-6.7	0	0
1KEX_P7218310531_uff_E=226.15	-7.1	0	0
1KEX_P7571077_uff_E=603.33	-7.1	0	0
1KEX_P7113221662_uff_E=179.00	-6.6	0	0
1KEX_P7119831155_uff_E=163.70	-7.1	0	0
1KEX_P7212600064_uff_E=326.09	-6.7	0	0
1KEX_P7571100_uff_E=536.94	-7.3	0	0
1KEX_P7015140280_uff_E=386.85	-7.3	0	0
1KEX_P7114420406_uff_E=461.71	-8.1	0	0
1KEX_P7115680021_uff_E=473.26	-3.4	0	0
1KEX_P1106988_uff_E=545.72	-5.7	0	0
1KEX_P3668081_uff_E=50.72	-5.2	0	0
1KEX_P7119680235_uff_E=131.23	-7	0	0
1KEX_P7119691392_uff_E=320.47	-7.4	0	0
1KEX_P7119691973_uff_E=268.38	-7.2	0	0
1KEX_P7218310193_uff_E=216.76	-6.5	0	0
1KEX_P0103550046_uff_E=327.20	-7.7	0	0
1KEX_P2848565_uff_E=1648.04	-6.6	0	0
1KEX_P7114551361_uff_E=344.14	-8.1	0	0
1KEX_P7115750004_uff_E=319.22	-6.2	0	0
1KEX_P7119691654_uff_E=479.10	-7.6	0	0
1KEX_P7119740014_uff_E=2567.10	-6.6	0	0
1KEX_P7212010396_uff_E=273.06	-7.4	0	0
1KEX_P7214190329_uff_E=150.52	-6.9	0	0
1KEX_P7113260379_uff_E=429.84	-7.5	0	0
1KEX_P7119850401_uff_E=139.87	-7.3	0	0
1KEX_P7117340019_uff_E=517.96	-7.4	0	0
1KEX_P7119860136_uff_E=426.17	-7.3	0	0
1KEX_P7119930090_uff_E=306.65	-6.8	0	0
1KEX_P7212600078_uff_E=344.82	-6	0	0
1KEX_P7413130302_uff_E=196.05	-7.2	0	0
1KEX_P1089692_uff_E=202.96	-5.9	0	0
1KEX_P4791839_uff_E=84.44	-5.6	0	0
1KEX_P6466386_uff_E=222.05	-6.6	0	0
1KEX_P7020390501_uff_E=136.63	-6.8	0	0
1KEX_P7210430620_uff_E=248.26	-6.4	0	0
1KEX_P0125240369_uff_E=447.54	-7	0	0
1KEX_P0125240400_uff_E=525.07	-7.1	0	0
1KEX_P1007372_uff_E=659.87	-7.3	0	0
1KEX_P1588698_uff_E=296.38	-6.3	0	0
1KEX_P7010150168_uff_E=282.95	-7.4	0	0
1KEX_P7119740022_uff_E=2590.14	-7.3	0	0
1KEX_P7210440091_uff_E=404.27	-6.6	0	0
1KEX_P7211710124_uff_E=322.91	-3.4	0	0
1KEX_P7212010357_uff_E=318.15	-8.5	0	0
1KEX_P7559516_uff_E=392.36	-7.9	0	0
1KEX_P1298042_uff_E=182.33	-8.8	0	0
1KEX_P1575338_uff_E=397.72	-7.1	0	0
1KEX_P3356483_uff_E=232.82	-5.7	0	0
1KEX_P7119300135_uff_E=314.27	-7.6	0	0
1KEX_P7119691787_uff_E=249.80	-7.2	0	0
1KEX_P7216441082_uff_E=199.08	-6.4	0	0
1KEX_P7218310585_uff_E=204.57	-6.7	0	0
1KEX_P1090416_uff_E=157.59	-6.8	0	0
1KEX_P7116411344_uff_E=569.34	-8	0	0
1KEX_P7559679_uff_E=339.12	-6.2	0	0
1KEX_P7569933_uff_E=337.76	-7.2	0	0
1KEX_P0124140049_uff_E=360.58	-7.3	0	0
1KEX_P0138140009_uff_E=215.32	-5.9	0	0
1KEX_P3461547_uff_E=190.44	-7.2	0	0
1KEX_P7117171495_uff_E=128.65	-6.5	0	0
1KEX_P7119300137_uff_E=127.75	-7.3	0	0
1KEX_P7119692083_uff_E=263.29	-7	0	0
1KEX_P7119880440_uff_E=922.06	-7.2	0	0
1KEX_P7211810128_uff_E=110.91	-6.6	0	0
1KEX_P7559529_uff_E=475.99	-6.6	0	0
1KEX_P7570657_uff_E=154.37	-7.3	0	0
1KEX_P7119642102_uff_E=283.88	-6.6	0	0
1KEX_P7211810310_uff_E=167.22	-7.5	0	0
1KEX_P9961289_uff_E=332.22	-7.3	0	0
1KEX_P0107740037_uff_E=470.02	-8.9	0	0
1KEX_P1000253_uff_E=309.27	-7.2	0	0
1KEX_P7020350054_uff_E=120.29	-6	0	0
1KEX_P7114420106_uff_E=461.39	-6.9	0	0
1KEX_P7117171418_uff_E=306.03	-6	0	0
1KEX_P7119300129_uff_E=203.14	-7.3	0	0
1KEX_P7217300273_uff_E=455.01	-7	0	0
1KEX_P7570655_uff_E=499.34	-7.3	0	0
1KEX_P7114011392_uff_E=74.47	-5.2	0	0
1KEX_P7215270100_uff_E=139.76	-5.4	0	0
1KEX_P7216051392_uff_E=5355.76	5.7	0	0
1KEX_P3459746_uff_E=265.82	-6.3	0	0
1KEX_P3704797_uff_E=164.44	-6.6	0	0
1KEX_P0105880002_uff_E=163.56	-7.1	0	0
1KEX_P0111070182_uff_E=451.81	-7.2	0	0
1KEX_P4056636_uff_E=259.02	-5.1	0	0
1KEX_P7113706773_uff_E=132.51	-6.3	0	0
1KEX_P7118560552_uff_E=157.97	-5.4	0	0
1KEX_P7135387_uff_E=109.26	-7.4	0	0
1KEX_P7559530_uff_E=311.83	-6.3	0	0
1KEX_P7570662_uff_E=364.47	-6.4	0	0
1KEX_P0105690106_uff_E=60035911834.93	-24.8	0	0
1KEX_P1582314_uff_E=291.20	-7.5	0	0
1KEX_P7119691426_uff_E=311.96	-7.4	0	0
1KEX_P7559527_uff_E=457.76	-6.6	0	0
1KEX_P7113706778_uff_E=178.18	-6.8	0	0
1KEX_P7119791786_uff_E=364.02	-7.3	0	0
1KEX_P7119832089_uff_E=3094.12	-8	0	0
1KEX_P7216441017_uff_E=386.20	-7.8	0	0
1KEX_P7569934_uff_E=346.76	-7.2	0	0
1KEX_P5080400612_uff_E=176.69	-8	0	0
1KEX_P1102332_uff_E=204.97	-7	0	0
1KEX_P7018770949_uff_E=546.34	-7	0	0
1KEX_P7119692062_uff_E=410.72	-7.6	0	0
1KEX_P7216441083_uff_E=250.45	-7.8	0	0
1KEX_P7216441290_uff_E=1341.15	-8.5	0	0
1KEX_P7570359_uff_E=340.75	-6.8	0	0
1KEX_P1000138_uff_E=170.24	-7.8	0	0
1KEX_P1089714_uff_E=278.83	-6.5	0	0
1KEX_P1089773_uff_E=472.63	-6.7	0	0
1KEX_P1090415_uff_E=154.23	-7.5	0	0
1KEX_P1101679_uff_E=216.70	-6.5	0	0
1KEX_P1103278_uff_E=318.92	-6.8	0	0
1KEX_P1104354_uff_E=435.64	-8	0	0
1KEX_P11165216_uff_E=224.30	-5.1	0	0
1KEX_P11639118_uff_E=123.07	-6.7	0	0
1KEX_P11639271_uff_E=225.95	-6.6	0	0
1KEX_P1218646_uff_E=156.20	-6.3	0	0
1KEX_P1218653_uff_E=202.81	-6.1	0	0
1KEX_P1375255_uff_E=91.46	-5.7	0	0
1KEX_P1580847_uff_E=1775.71	-7.6	0	0
1KEX_P2445294_uff_E=278.96	-6.1	0	0
1KEX_P2855029_uff_E=53.88	-6.4	0	0
1KEX_P3356519_uff_E=184.29	-5.6	0	0
1KEX_P3357255_uff_E=230.10	-6.2	0	0
1KEX_P3463408_uff_E=162.60	-8	0	0
1KEX_P3477773_uff_E=97.93	-6.2	0	0
1KEX_P3676085_uff_E=80.43	-6	0	0
1KEX_P4760297_uff_E=121.83	-6.7	0	0
1KEX_P4813050_uff_E=97.38	-5.2	0	0
1KEX_P5899838_uff_E=110.45	-6.3	0	0
1KEX_P5970939_uff_E=114.55	-6.5	0	0
1KEX_P6138168_uff_E=151.68	-6.4	0	0
1KEX_P6138225_uff_E=96.42	-5.9	0	0
1KEX_P6138956_uff_E=117.50	-6.3	0	0
1KEX_P6466387_uff_E=283.69	-6.5	0	0
1KEX_P6466463_uff_E=399.93	-6.7	0	0
1KEX_P6850351_uff_E=176.36	-6.4	0	0
1KEX_P6850582_uff_E=1463.86	-5.5	0	0
1KEX_P7020400401_uff_E=62.05	-6.2	0	0
1KEX_P7117830146_uff_E=292.85	-6.9	0	0
1KEX_P7119611161_uff_E=226.86	-8.1	0	0
1KEX_P7119691473_uff_E=520.04	-7.7	0	0
1KEX_P7119691670_uff_E=233.19	-7.9	0	0
1KEX_P7119691750_uff_E=325.61	-8.1	0	0
1KEX_P7119692266_uff_E=488.43	-7.7	0	0
1KEX_P7119692324_uff_E=595.07	-7.7	0	0
1KEX_P7119740015_uff_E=2590.43	-6.9	0	0
1KEX_P7119800001_uff_E=402.68	-7.1	0	0
1KEX_P7128095_uff_E=117.93	-6.4	0	0
1KEX_P7128096_uff_E=359.01	-6.9	0	0
1KEX_P7128097_uff_E=176.07	-6.3	0	0
1KEX_P7128098_uff_E=263.02	-6.7	0	0
1KEX_P7135145_uff_E=373.50	-5.3	0	0
1KEX_P7135388_uff_E=110.93	-7.2	0	0
1KEX_P7138747_uff_E=314.26	-7.2	0	0
1KEX_P7138794_uff_E=142.33	-5.5	0	0
1KEX_P7212600033_uff_E=200.41	-7.2	0	0
1KEX_P7216440039_uff_E=378.03	-7.7	0	0
1KEX_P7216440585_uff_E=266.88	-7.2	0	0
1KEX_P7216441042_uff_E=452.41	-7.3	0	0
1KEX_P7216505744_uff_E=194.10	-7.9	0	0
1KEX_P7218310260_uff_E=250.23	-6.8	0	0
1KEX_P7218310317_uff_E=416.16	-7.7	0	0
1KEX_P7218310381_uff_E=241.97	-8.2	0	0
1KEX_P7218310433_uff_E=300.51	-8.1	0	0
1KEX_P7218310500_uff_E=210.38	-7	0	0
1KEX_P7413130900_uff_E=245.71	-7.7	0	0
1KEX_P7569828_uff_E=496.79	-6.3	0	0
1KEX_P7569850_uff_E=480.30	-5.4	0	0
1KEX_P7569851_uff_E=1041.78	-7	0	0
1KEX_P7569877_uff_E=442.20	-7.5	0	0
1KEX_P7569888_uff_E=849.95	-6.8	0	0
1KEX_P7569893_uff_E=503.52	-7.1	0	0
1KEX_P7569899_uff_E=551.94	-7.7	0	0
1KEX_P7569901_uff_E=401.61	-7.7	0	0
1KEX_P7569941_uff_E=821.51	-7.6	0	0
1KEX_P7569945_uff_E=840.65	-7.2	0	0
1KEX_P7570176_uff_E=278.30	-7.4	0	0
1KEX_P7570214_uff_E=233.41	-6.3	0	0
1KEX_P7571071_uff_E=417.63	-6.2	0	0
1KEX_P7571072_uff_E=496.70	-7.2	0	0
1KEX_P7571074_uff_E=1667.46	-7.1	0	0
1KEX_P7571075_uff_E=647.55	-6.9	0	0
1KEX_P7571078_uff_E=621.21	-7.2	0	0
1KEX_P7571082_uff_E=463.23	-7.1	0	0
1KEX_P7571084_uff_E=1677.41	-6	0	0
1KEX_P7571086_uff_E=1613.23	-7.3	0	0
1KEX_P7571088_uff_E=2157.13	-7.5	0	0
1KEX_P7571090_uff_E=448.24	-6.2	0	0
1KEX_P7571097_uff_E=675.67	-7.3	0	0
1KEX_P7571099_uff_E=2185.81	-7.2	0	0
1KEX_P7571102_uff_E=503.55	-7	0	0
1KEX_P7571103_uff_E=579.15	-7.6	0	0
1KEX_P995682_uff_E=243.64	-7.3	0	0
1KEX_P995684_uff_E=197.53	-6.3	0	0
1KEX_P0125240070_uff_E=6802.41	-7.3	0	0
1KEX_P1089726_uff_E=507.07	-7.5	0	0
1KEX_P1232841_uff_E=353.87	-7	0	0
1KEX_P1438641_uff_E=165.54	-6.4	0	0
1KEX_P7569822_uff_E=485.78	-7.6	0	0
1KEX_P7569874_uff_E=253.60	-6.7	0	0
1KEX_P1055894_uff_E=97.28	-5.6	0	0
1KEX_P7018770005_uff_E=259.27	-7.4	0	0
1KEX_P7119520531_uff_E=2527.21	-7.7	0	0
1KEX_P7135338_uff_E=327.21	-5.4	0	0
1KEX_P7211390067_uff_E=320.12	-7.2	0	0
1KEX_P7212010141_uff_E=213.67	-7.7	0	0
1KEX_P7559524_uff_E=461.42	-7.2	0	0
1KEX_P7570761_uff_E=240.34	-6.7	0	0
1KEX_P995787_uff_E=270.42	-6.5	0	0
1KEX_P7118151276_uff_E=243.70	-8.1	0	0
1KEX_P7133110_uff_E=286.15	-6.1	0	0
1KEX_P7570152_uff_E=280.97	-7.6	0	0
1KEX_P7571081_uff_E=424.79	-6.6	0	0
1KEX_P1109412_uff_E=463.66	-7.2	0	0
1KEX_P1559214_uff_E=308.18	-7.2	0	0
1KEX_P6464032_uff_E=602.55	-8.3	0	0
1KEX_P7212010068_uff_E=339.74	-8.5	0	0
1KEX_P7213780028_uff_E=159.28	-5.4	0	0
1KEX_P0117370325_uff_E=214.79	-6.1	0	0
1KEX_P1000125_uff_E=151.75	-6.6	0	0
1KEX_P1100588_uff_E=157.72	-7.2	0	0
1KEX_P7133112_uff_E=127.73	-5.4	0	0
1KEX_P997348_uff_E=307.21	-6.6	0	0
1KEX_P7113231487_uff_E=159.00	-7.6	0	0
1KEX_P970099_uff_E=134.32	-6.4	0	0
1KEX_P0125160223_uff_E=365.72	-5.8	0	0
1KEX_P0125790094_uff_E=324.62	-7.7	0	0
1KEX_P4347300_uff_E=430.05	-6.9	0	0
1KEX_P7110952694_uff_E=62.51	-5.4	0	0
1KEX_P7113212352_uff_E=354.73	-6.5	0	0
1KEX_P7133118_uff_E=112.58	-5.5	0	0
1KEX_P3671757_uff_E=214.82	-6.4	0	0
1KEX_P3683020_uff_E=105.85	-5.6	0	0
1KEX_P7116980016_uff_E=259.79	-8.2	0	0
1KEX_P9080275_uff_E=261.37	-6.7	0	0
1KEX_P7215300006_uff_E=1121.71	-7.8	0	0
1KEX_P0110520127_uff_E=354.70	-6	0	0
1KEX_P1089696_uff_E=395.72	-7	0	0
1KEX_P1089700_uff_E=349.10	-7	0	0
1KEX_P1100780_uff_E=190.91	-6.6	0	0
1KEX_P1103277_uff_E=370.57	-6.9	0	0
1KEX_P1103832_uff_E=415.44	-7.2	0	0
1KEX_P1104336_uff_E=377.29	-7	0	0
1KEX_P1104347_uff_E=508.85	-7.7	0	0
1KEX_P1104955_uff_E=534.92	-6.9	0	0
1KEX_P1106644_uff_E=484.75	-8	0	0
1KEX_P1106679_uff_E=547.54	-7.8	0	0
1KEX_P1109369_uff_E=404.47	-7.2	0	0
1KEX_P1109535_uff_E=451.21	-6.6	0	0
1KEX_P1262797_uff_E=75.65	-5.6	0	0
1KEX_P1357928_uff_E=350.81	-6.2	0	0
1KEX_P1568129_uff_E=248.96	-6.9	0	0
1KEX_P1573900_uff_E=505.27	-7.9	0	0
1KEX_P3458648_uff_E=660.58	-7.8	0	0
1KEX_P3504619_uff_E=388.79	-7.4	0	0
1KEX_P6464973_uff_E=415.60	-7.6	0	0
1KEX_P6466319_uff_E=412.33	-6.7	0	0
1KEX_P7135143_uff_E=2221.38	-6.8	0	0
1KEX_P7210430179_uff_E=226.19	-7.5	0	0
1KEX_P7569515_uff_E=374.94	-7.9	0	0
1KEX_P7569518_uff_E=189.65	-5.4	0	0
1KEX_P7569553_uff_E=162.69	-4.9	0	0
1KEX_P7569902_uff_E=350.69	-8.3	0	0
1KEX_P7570145_uff_E=305.32	-9	0	0
1KEX_P7570383_uff_E=304.47	-7.8	0	0
1KEX_P7570645_uff_E=367.77	-7	0	0
1KEX_P7570654_uff_E=433.98	-6.8	0	0
1KEX_P7570660_uff_E=494.50	-7.4	0	0
1KEX_P7570661_uff_E=354.16	-6.9	0	0
1KEX_P7570691_uff_E=311.16	-7.2	0	0
1KEX_P7570746_uff_E=472.94	-7.9	0	0
1KEX_P7570791_uff_E=224.07	-5.7	0	0
1KEX_P976139_uff_E=204.56	-6.7	0	0
1KEX_P996801_uff_E=852.64	-7.1	0	0
1KEX_P7570197_uff_E=229.54	-7.9	0	0
1KEX_P0110520128_uff_E=6066.32	-7.5	0	0
1KEX_P1048364_uff_E=251.07	-6.8	0	0
1KEX_P7119692041_uff_E=269.82	-7.9	0	0
1KEX_P2832932_uff_E=174.64	-6.1	0	0
1KEX_P0119460094_uff_E=228.67	-7.7	0	0
1KEX_P7114490395_uff_E=178.13	-3.4	0	0
1KEX_P7211810411_uff_E=261.15	-8.9	0	0
1KEX_P7216440004_uff_E=319.79	-7.3	0	0
1KEX_P3460099_uff_E=153.52	-7.1	0	0
1KEX_P6057546_uff_E=133.67	-6.8	0	0
1KEX_P7113230242_uff_E=302.80	-7.2	0	0
1KEX_P7119691682_uff_E=279.36	-7.6	0	0
1KEX_P7117340018_uff_E=377.91	-8	0	0
1KEX_P0125240901_uff_E=229.69	-7.3	0	0
1KEX_P1446494_uff_E=137.80	-7.9	0	0
1KEX_P7020210316_uff_E=442.54	-4.9	0	0
1KEX_P7020556384_uff_E=341.98	-7.5	0	0
1KEX_P7119691892_uff_E=278.60	-6.3	0	0
1KEX_P7127654_uff_E=144.43	-7	0	0
1KEX_P7218310584_uff_E=126.12	-6.3	0	0
1KEX_P6051766_uff_E=69.54	-5	0	0
1KEX_P7018991168_uff_E=303.41	-6.6	0	0
1KEX_P7135200_uff_E=457.88	-7.5	0	0
1KEX_P7135554_uff_E=192.80	-5.1	0	0
1KEX_P6014134_uff_E=128.46	-6.3	0	0
1KEX_P1000106_uff_E=381.28	-7.2	0	0
1KEX_P7215300003_uff_E=1138.77	-7.8	0	0
1KEX_P7571158_uff_E=100.60	-6.7	0	0
1KEX_P7117171621_uff_E=326.19	-7.5	0	0
1KEX_P7017470341_uff_E=349.73	-7.4	0	0
1KEX_P7218100480_uff_E=313.90	-7.9	0	0
1KEX_P7016280168_uff_E=213.12	-7	0	0
1KEX_P7571083_uff_E=446.77	-7	0	0
1KEX_P2924502_uff_E=349.03	-5.8	0	0
1KEX_P5051530195_uff_E=1648.73	-7.2	0	0
1KEX_P0110510062_uff_E=362.30	-7.4	0	0
1KEX_P7139169_uff_E=120.04	-6	0	0
1KEX_P3340580_uff_E=183.19	-6.6	0	0
1KEX_P5051530201_uff_E=1586.06	-8	0	0
1KEX_P7020610165_uff_E=155.44	-6.9	0	0
1KEX_P7113260380_uff_E=202.03	-6.8	0	0
1KEX_P1000215_uff_E=200.09	-6.9	0	0
1KEX_P7214190574_uff_E=298.30	-6.8	0	0
1KEX_P5270560018_uff_E=230.99	-5.9	0	0
1KEX_P7114471024_uff_E=960.97	-6.5	0	0
1KEX_P0111370039_uff_E=114.91	-6.7	0	0
1KEX_P1357700_uff_E=368.50	-6.8	0	0
1KEX_P7211680024_uff_E=287.82	-7.4	0	0
1KEX_P7571101_uff_E=1416.71	-6.3	0	0
1KEX_P0111370155_uff_E=203.27	-7	0	0
1KEX_P7114890172_uff_E=445.60	-6.7	0	0
1KEX_P11186482_uff_E=260.38	-6.8	0	0
1KEX_P7020649723_uff_E=236.41	-5.6	0	0
1KEX_P0109870013_uff_E=432.02	-7.6	0	0
1KEX_P1000211_uff_E=187.62	-6.2	0	0
1KEX_P7017470355_uff_E=279.79	-7.4	0	0
1KEX_P5662530_uff_E=143.36	-5	0	0
1KEX_P7119930105_uff_E=159.40	-8	0	0
1KEX_P7114471508_uff_E=246.73	-7.2	0	0
1KEX_P0125340132_uff_E=269.76	-8.3	0	0
1KEX_P1084403_uff_E=229.82	-3.4	0	0
1KEX_P7017470569_uff_E=212.94	-6.2	0	0
1KEX_P7118030775_uff_E=188.96	-6.1	0	0
1KEX_P7135144_uff_E=467.55	-6.8	0	0
1KEX_P7571089_uff_E=383.38	-5.5	0	0
1KEX_P1444434_uff_E=330.85	-6.3	0	0
1KEX_P4347301_uff_E=196.34	-6.6	0	0
1KEX_P2125322_uff_E=905.14	-6.7	0	0
1KEX_P7020092832_uff_E=300.58	-7	0	0
1KEX_P7016400518_uff_E=238.51	-6.8	0	0
1KEX_P7571093_uff_E=506.69	-5.8	0	0
1KEX_P0105690018_uff_E=375.03	-7.7	0	0
1KEX_P1000212_uff_E=223.28	-6.3	0	0
1KEX_P0125228596_uff_E=305.15	-7.5	0	0
1KEX_P1055868_uff_E=70.30	-5.7	0	0
1KEX_P0110510069_uff_E=348.32	-7.7	0	0
1KEX_P7014670199_uff_E=209.88	-6.8	0	0
1KEX_P7559533_uff_E=390.70	-6.5	0	0
1KEX_P7016280008_uff_E=354.26	-7.2	0	0
1KEX_P1043068_uff_E=99.94	-6.3	0	0
1KEX_P1799671_uff_E=380.05	-6.7	0	0
1KEX_P1298044_uff_E=206.85	-7.2	0	0
1KEX_P7117020058_uff_E=209.48	-7.3	0	0
1KEX_P7110950166_uff_E=180.30	-6.4	0	0
1KEX_P7116411293_uff_E=406.93	-7.5	0	0
1KEX_P7713020205_uff_E=342.50	-7.7	0	0
1KEX_P1032199_uff_E=163.70	-7.2	0	0
1KEX_P0108330016_uff_E=287.09	-7.1	0	0
1KEX_P11186466_uff_E=255.35	-6.8	0	0
1KEX_P7720500070_uff_E=133.54	-6.6	0	0
1KEX_P7019051601_uff_E=480.93	-8.4	0	0
1KEX_P7016400716_uff_E=284.70	-6.2	0	0
1KEX_P1275086_uff_E=316.66	-6.4	0	0
1KEX_P1324657_uff_E=67.82	-5.3	0	0
1KEX_P7020330629_uff_E=231.04	-4.7	0	0
1KEX_P2830789_uff_E=56.18	-5.1	0	0
1KEX_P7217300166_uff_E=232.00	-5.3	0	0
1KEX_P1655135_uff_E=338.61	-6.8	0	0
1KEX_P0111370021_uff_E=441.97	-7.3	0	0
1KEX_P7011110104_uff_E=355.97	-7.9	0	0
1KEX_P0109870025_uff_E=204.75	-6.6	0	0
1KEX_P7014000091_uff_E=444.93	-6.7	0	0
1KEX_P0107640154_uff_E=390.08	-7.9	0	0
1KEX_P7013860075_uff_E=189.37	-7.8	0	0
1KEX_P0125150094_uff_E=283.09	-7.2	0	0
1KEX_P7015120857_uff_E=142.53	-7.2	0	0
1KEX_P3346012_uff_E=206.65	-7.2	0	0
1KEX_P1977444_uff_E=179.42	-6.5	0	0
1KEX_P1202023_uff_E=136.13	-6.2	0	0
1KEX_P7020092892_uff_E=351.17	-6.6	0	0
1KEX_P1655041_uff_E=193.57	-7.3	0	0
1KEX_P0115090851_uff_E=147.39	-6.8	0	0
1KEX_P7117020084_uff_E=229.10	-7.8	0	0
1KEX_P7017470040_uff_E=432.73	-6.8	0	0
1KEX_P0110420076_uff_E=390.84	-6.5	0	0
1KEX_P7020410048_uff_E=96.35	-6.8	0	0
1KEX_P7018611178_uff_E=151.03	-6.9	0	0
1KEX_P0138270043_uff_E=281.63	-7.4	0	0
1KEX_P1392607_uff_E=74.38	-5.5	0	0
1KEX_P2125379_uff_E=107.29	-6.1	0	0
1KEX_P7715430039_uff_E=317.28	-7.8	0	0
1KEX_P1655052_uff_E=212.00	-3.4	0	0
1KEX_P0107300015_uff_E=232.04	-7	0	0
1KEX_P7715040059_uff_E=184.41	-7.2	0	0
1KEX_P1194271_uff_E=245.22	-6.1	0	0
1KEX_P8916342_uff_E=122.55	-6.2	0	0
1KEX_P7018860713_uff_E=617.54	-6.3	0	0
1KEX_P3341980_uff_E=191.02	-6.8	0	0
1KEX_P2125384_uff_E=82.37	-5.5	0	0
1KEX_P7017470060_uff_E=176.85	-7.6	0	0
1KEX_P1284669_uff_E=180.85	-6.3	0	0
1KEX_P7016350158_uff_E=295.06	-6.3	0	0
1KEX_P0123070017_uff_E=1740.79	-5.3	0	0
1KEX_P7017470492_uff_E=310.45	-7.2	0	0
1KEX_P7017470454_uff_E=331.36	-6.3	0	0
1KEX_P7715430009_uff_E=266.60	-7.3	0	0
1KEX_P0138140024_uff_E=176.78	-6.7	0	0
1KEX_P7510360102_uff_E=444.30	-7.6	0	0
1KEX_P7014671050_uff_E=126.25	-7.1	0	0
1KEX_P6923388_uff_E=242.48	-5.2	0	0
1KEX_P7020030009_uff_E=278.05	-7.8	0	0
1KEX_P1156734_uff_E=185.97	-7.8	0	0
1KEX_P1157450_uff_E=203.55	-7.2	0	0
1KEX_P6595029_uff_E=231.29	-5.9	0	0
1KEX_P0109770780_uff_E=261.42	-5.8	0	0
1KEX_P7019051076_uff_E=339.74	-6.5	0	0
1KEX_P7011470001_uff_E=179.56	-7.9	0	0
1KEX_P7015140509_uff_E=336.77	-7.7	0	0
1KEX_P0103320254_uff_E=244.79	-7.5	0	0
1KEX_P9078801_uff_E=213.25	-6.3	0	0
1KEX_P7018771272_uff_E=355.92	-7.2	0	0
1KEX_P1655160_uff_E=354.83	-6.9	0	0
1KEX_P7017470293_uff_E=233.59	-6.3	0	0
1KEX_P1156741_uff_E=195.81	-8	0	0
1KEX_P1444392_uff_E=194.83	-4.9	0	0
1KEX_P7017470001_uff_E=198.40	-7.4	0	0
1KEX_P7013860047_uff_E=303.42	-8	0	0
1KEX_P7020640005_uff_E=83.69	-5.4	0	0
1KEX_P3340322_uff_E=118.41	-6.6	0	0
1KEX_P1122019_uff_E=75.16	-6.4	0	0
1KEX_P1102154_uff_E=291.26	-6.2	0	0
1KEX_P7110950104_uff_E=157.27	-7	0	0
1KEX_P1655173_uff_E=280.92	-5.9	0	0
1KEX_P7017470476_uff_E=335.27	-6.4	0	0
1KEX_P972161_uff_E=113.91	-5.3	0	0
1KEX_P7016280071_uff_E=272.83	-6.8	0	0
1KEX_P7017470614_uff_E=335.84	-7.3	0	0
1KEX_P2049846_uff_E=137.95	-6.7	0	0
1KEX_P7017680375_uff_E=220.40	-7.1	0	0
1KEX_P7216430031_uff_E=239.47	-5	0	0
1KEX_P6329868_uff_E=103.05	-7.2	0	0
1KEX_P4038490_uff_E=229.14	-5.9	0	0
1KEX_P7012730062_uff_E=168.15	-6.5	0	0
1KEX_P1069078_uff_E=639.72	-7.4	0	0
1KEX_P7016280132_uff_E=240.96	-7	0	0
1KEX_P7017470572_uff_E=267.84	-6.6	0	0
1KEX_P1119372_uff_E=222.19	-7	0	0
1KEX_P1527626_uff_E=162.89	-6.1	0	0
1KEX_P7018771477_uff_E=306.97	-7.3	0	0
1KEX_P7013060466_uff_E=569.54	-6.9	0	0
1KEX_P7010250227_uff_E=320.86	-7.5	0	0
1KEX_P7017470936_uff_E=327.76	-7.1	0	0
1KEX_P7016400785_uff_E=213.81	-6.9	0	0
1KEX_P7020204736_uff_E=194.52	-8.2	0	0
1KEX_P7013070369_uff_E=286.20	-6.9	0	0
1KEX_P1655134_uff_E=144.49	-6.8	0	0
1KEX_P7020204732_uff_E=444.51	-8.3	0	0
1KEX_P1296125_uff_E=226.10	-7	0	0
1KEX_P1805836_uff_E=409.11	-6.4	0	0
1KEX_P7715420053_uff_E=514.94	-7.5	0	0
1KEX_P6057566_uff_E=287.19	-6.1	0	0
1KEX_P7010150175_uff_E=131.56	-6.3	0	0
1KEX_P7014260079_uff_E=241.39	-7.3	0	0
1KEX_P1360884_uff_E=254.01	-6.3	0	0
1KEX_P7016280005_uff_E=390.62	-6.8	0	0
1KEX_P1157447_uff_E=181.41	-7.5	0	0
1KEX_P7013060504_uff_E=215.27	-5.8	0	0
1KEX_P1048362_uff_E=125.08	-6.3	0	0
1KEX_P7020092680_uff_E=291.51	-7	0	0
1KEX_P7715560145_uff_E=204.30	-7.1	0	0
1KEX_P7016280068_uff_E=166.09	-8	0	0
1KEX_P7715560117_uff_E=159.22	-8.3	0	0
1KEX_P1156733_uff_E=160.05	-7.9	0	0
1KEX_P1392624_uff_E=132.91	-6.6	0	0
1KEX_P7017470584_uff_E=276.78	-6.7	0	0
1KEX_P7020030005_uff_E=373.25	-7.6	0	0
1KEX_P3689601_uff_E=154.54	-6.1	0	0
1KEX_P8916333_uff_E=52.28	-5.2	0	0
1KEX_P1202019_uff_E=156.17	-7.2	0	0
1KEX_P7012120208_uff_E=260.93	-6.3	0	0
1KEX_P7016001194_uff_E=181.98	-1.6	0	0
1KEX_P7211970001_uff_E=268.49	-6.3	0	0
1KEX_P1156730_uff_E=153.25	-8.1	0	0
1KEX_P7017680678_uff_E=261.12	-6.7	0	0
1KEX_P7110950233_uff_E=303.19	-6.8	0	0
1KEX_P0138140046_uff_E=231.63	-6.4	0	0
1KEX_P7015592710_uff_E=107.91	-6.5	0	0
1KEX_P7013860017_uff_E=222.49	-7.8	0	0
1KEX_P7013940747_uff_E=234.09	-7.1	0	0
1KEX_P7015140336_uff_E=358.94	-7.3	0	0
1KEX_P7715560107_uff_E=274.69	-7.4	0	0
1KEX_P7017680374_uff_E=219.61	-6.9	0	0
1KEX_P1796240_uff_E=206.12	-7	0	0
1KEX_P7018771279_uff_E=405.19	-6.9	0	0
1KEX_P0115520290_uff_E=503.41	-8.1	0	0
1KEX_P1044939_uff_E=102.09	-5.5	0	0
1KEX_P0109250048_uff_E=282.21	-6.9	0	0
1KEX_P1157446_uff_E=195.90	-7.6	0	0
1KEX_P0105810093_uff_E=194.48	-6.8	0	0
1KEX_P7018660872_uff_E=231.10	-6.7	0	0
1KEX_P1156740_uff_E=181.06	-7.4	0	0
1KEX_P6501445_uff_E=150.52	-6.4	0	0
1KEX_P1038932_uff_E=124.46	-6	0	0
1KEX_P7017470411_uff_E=430.61	-7	0	0
1KEX_P7017470337_uff_E=445.19	-6.9	0	0
1KEX_P1069029_uff_E=408.12	-7.9	0	0
1KEX_P7020594625_uff_E=382.76	-7.7	0	0
1KEX_P7014260781_uff_E=413.86	-7.1	0	0
1KEX_P1874188_uff_E=118.61	-6.2	0	0
1KEX_P7020649726_uff_E=152.88	-4.7	0	0
1KEX_P7020542821_uff_E=66.21	-5.2	0	0
1KEX_P7715200926_uff_E=204.73	-8.1	0	0
1KEX_P7012270627_uff_E=196.98	-6.6	0	0
1KEX_P6594999_uff_E=99.44	-5	0	0
1KEX_P7014260159_uff_E=481.76	-7.7	0	0
1KEX_P7013860013_uff_E=200.56	-7.6	0	0
1KEX_P7018870002_uff_E=296.60	-7.3	0	0
1KEX_P7011110197_uff_E=184.09	-7.1	0	0
1KEX_P0109350034_uff_E=359.89	-7.2	0	0
1KEX_P7016260122_uff_E=255.94	-6.7	0	0
1KEX_P7020030003_uff_E=1749.48	-6.6	0	0
1KEX_P0109850002_uff_E=123.29	-6.2	0	0
1KEX_P3689850_uff_E=126.38	-5.5	0	0
1KEX_P7018710865_uff_E=195.04	-8.1	0	0
1KEX_P7014792084_uff_E=141.90	-5.6	0	0
1KEX_P5750949_uff_E=75.96	-6.1	0	0
1KEX_P7018770967_uff_E=344.42	-7.1	0	0
1KEX_P7211680021_uff_E=253.29	-7.8	0	0
1KEX_P7017470480_uff_E=423.89	-6.7	0	0
1KEX_P1271094_uff_E=57.80	-5.6	0	0
1KEX_P7018771274_uff_E=246.83	-6.4	0	0
1KEX_P0109870028_uff_E=317.47	-6.8	0	0
1KEX_P0123400488_uff_E=109.21	-5.5	0	0
1KEX_P1037847_uff_E=134.06	-6	0	0
1KEX_P7020370021_uff_E=182.20	-6.1	0	0
1KEX_P1271093_uff_E=108.52	-5.5	0	0
1KEX_P7016400504_uff_E=391.60	-7.5	0	0
1KEX_P1068998_uff_E=483.43	-7.3	0	0
1KEX_P7014350043_uff_E=190.85	-7.5	0	0
1KEX_P7017470069_uff_E=355.97	-7.2	0	0
1KEX_P7017470522_uff_E=348.23	-7.2	0	0
1KEX_P7715040058_uff_E=181.90	-7.4	0	0
1KEX_P7016400678_uff_E=275.23	-7.3	0	0
1KEX_P1496713_uff_E=313.88	-7.2	0	0
1KEX_P7012240179_uff_E=332.86	-6.9	0	0
1KEX_P7016280364_uff_E=245.95	-6.8	0	0
1KEX_P7016400742_uff_E=328.46	-6.4	0	0
1KEX_P0109870119_uff_E=243.19	-7.7	0	0
1KEX_P7010280588_uff_E=278.14	-6.8	0	0
1KEX_P7018991549_uff_E=282.81	-7.3	0	0
1KEX_P7016280058_uff_E=185.53	-6.8	0	0
1KEX_P7017470033_uff_E=240.29	-8.3	0	0
1KEX_P7013941091_uff_E=422.69	-7.4	0	0
1KEX_P1911833_uff_E=217.40	-6.1	0	0
1KEX_P7216430011_uff_E=749.31	-5.9	0	0
1KEX_P6595002_uff_E=69.80	-5.1	0	0
1KEX_P7013860071_uff_E=396.08	-7.2	0	0
1KEX_P7020594070_uff_E=276.40	-7.3	0	0
1KEX_P7014260145_uff_E=410.14	-8.1	0	0
1KEX_P7018660727_uff_E=232.87	-6.8	0	0
1KEX_P7013070293_uff_E=219.07	-6.6	0	0
1KEX_P7015970038_uff_E=197.03	-6.7	0	0
1KEX_P7016400560_uff_E=296.47	-7.3	0	0
1KEX_P7011080341_uff_E=222.47	-6.6	0	0
1KEX_P7016280097_uff_E=216.46	-7	0	0
1KEX_P7020594506_uff_E=261.47	-6.4	0	0
1KEX_P1365532_uff_E=167.33	-6.9	0	0
1KEX_P7012670218_uff_E=336.90	-8.8	0	0
1KEX_P7020092033_uff_E=250.07	-6.8	0	0
1KEX_P3355341_uff_E=968.50	-6.1	0	0
1KEX_P7012740385_uff_E=260.04	-5.8	0	0
1KEX_P7016280407_uff_E=350.24	-8.5	0	0
1KEX_P7019050991_uff_E=276.63	-6.4	0	0
1KEX_P7017470317_uff_E=307.89	-6.2	0	0
1KEX_P7014260868_uff_E=485.30	-8.5	0	0
1KEX_P7017470387_uff_E=448.92	-7.7	0	0
1KEX_P0125160262_uff_E=1921.47	-6.2	0	0
1KEX_P7016280383_uff_E=455.39	-7.3	0	0
1KEX_P7017470062_uff_E=185.08	-7.2	0	0
1KEX_P7020672634_uff_E=134.91	-6.6	0	0
1KEX_P7016310121_uff_E=203.99	-7	0	0
1KEX_P7017470606_uff_E=284.71	-7.1	0	0
1KEX_P7013860052_uff_E=187.28	-7.3	0	0
1KEX_P1271420_uff_E=139.84	-6.9	0	0
1KEX_P0109870149_uff_E=210.46	-7.2	0	0
1KEX_P7020350466_uff_E=112.00	-6.7	0	0
1KEX_P7020030001_uff_E=288.41	-7.7	0	0
1KEX_P7016400749_uff_E=328.08	-7.3	0	0
1KEX_P0109350026_uff_E=464.16	-7.8	0	0
1KEX_P7015510288_uff_E=333.48	-9	0	0
1KEX_P1822984_uff_E=215.85	-6.4	0	0
1KEX_P7016400772_uff_E=325.56	-7.2	0	0
1KEX_P7013060638_uff_E=244.36	-6.6	0	0
1KEX_P7018991082_uff_E=353.06	-8.9	0	0
1KEX_P7014260779_uff_E=323.91	-7.3	0	0
1KEX_P1149568_uff_E=288.40	-5.8	0	0
1KEX_P1194606_uff_E=371.77	-7.2	0	0
1KEX_P7017470036_uff_E=677.27	-7.7	0	0
1KEX_P7010250205_uff_E=381.85	-4.3	0	0
1KEX_P7017680788_uff_E=393.23	-7.2	0	0
1KEX_P7010620277_uff_E=377.42	-7.2	0	0
1KEX_P7013860091_uff_E=325.96	-7.7	0	0
1KEX_P7017470324_uff_E=388.42	-7.9	0	0
1KEX_P7714310058_uff_E=223.50	-7.2	0	0
1KEX_P3064506_uff_E=69.36	-5	0	0
1KEX_P3233814_uff_E=428.04	-5.5	0	0
1KEX_P0111370113_uff_E=218.03	-7.6	0	0
1KEX_P0109780114_uff_E=265.15	-7.3	0	0
1KEX_P7015592585_uff_E=112.34	-6.6	0	0
1KEX_P7017470278_uff_E=342.44	-7.2	0	0
1KEX_P7020594109_uff_E=281.56	-6.1	0	0
1KEX_P7013941109_uff_E=214.24	-6.7	0	0
1KEX_P7015970145_uff_E=268.08	-6.9	0	0
1KEX_P7020210418_uff_E=149.80	-7	0	0
1KEX_P1655085_uff_E=312.49	-6.2	0	0
1KEX_P7016280391_uff_E=411.56	-7.5	0	0
1KEX_P7113221762_uff_E=425.45	-6.7	0	0
1KEX_P7018771283_uff_E=262.92	-6.3	0	0
1KEX_P7018660016_uff_E=216.47	-6.3	0	0
1KEX_P7210540028_uff_E=379.14	-6.2	0	0
1KEX_P0111370064_uff_E=5352.59	-5.9	0	0
1KEX_P7011950266_uff_E=361.19	-7.6	0	0
1KEX_P11186452_uff_E=406.17	-6.7	0	0
1KEX_P7014000110_uff_E=408.36	-7	0	0
1KEX_P7018651966_uff_E=436.30	-6.8	0	0
1KEX_P7018991868_uff_E=408.28	-7.7	0	0
1KEX_P1392636_uff_E=231.08	-7.9	0	0
1KEX_P7014790756_uff_E=178.61	-7.1	0	0
1KEX_P7015580042_uff_E=326.49	-7.4	0	0
1KEX_P7017680067_uff_E=570.91	-7.1	0	0
1KEX_P7017470015_uff_E=358.66	-8.3	0	0
1KEX_P7014000073_uff_E=524.48	-8.1	0	0
1KEX_P7015140516_uff_E=359.24	-7.2	0	0
1KEX_P7011110230_uff_E=500.26	-7.1	0	0
1KEX_P7013070387_uff_E=394.33	-7.4	0	0
1KEX_P1264855_uff_E=195.05	-7.2	0	0
1KEX_P7011940695_uff_E=227.14	-6.1	0	0
1KEX_P7014261118_uff_E=508.83	-7	0	0
1KEX_P3684014_uff_E=169.32	-5.4	0	0
1KEX_P7015510173_uff_E=346.12	-7.7	0	0
1KEX_P7016400684_uff_E=396.99	-7	0	0
1KEX_P0118780179_uff_E=366.96	-6.8	0	0
1KEX_P7017470507_uff_E=323.79	-6.9	0	0
1KEX_P7013860021_uff_E=382.42	-8.4	0	0
1KEX_P2031247_uff_E=228.64	-7	0	0
1KEX_P7014350017_uff_E=216.98	-6.7	0	0
1KEX_P7013070184_uff_E=267.77	-8.2	0	0
1KEX_P5030340401_uff_E=1243.38	-6.8	0	0
1KEX_P7016280024_uff_E=375.18	-7.6	0	0
1KEX_P7014790745_uff_E=115.52	-6.2	0	0
1KEX_P7011080343_uff_E=260.59	-7.5	0	0
1KEX_P0125160228_uff_E=71.80	-5.7	0	0
1KEX_P0111370097_uff_E=164.16	-7.4	0	0
1KEX_P7018771230_uff_E=315.75	-7.6	0	0
1KEX_P1202015_uff_E=136.91	-6.8	0	0
1KEX_P1037917_uff_E=105.87	-5.5	0	0
1KEX_P2843787_uff_E=160.56	-5.5	0	0
1KEX_P7139217_uff_E=138.63	-5.9	0	0
1KEX_P7016400472_uff_E=527.49	-7.4	0	0
1KEX_P1090170_uff_E=235.95	-7.6	0	0
1KEX_P1090417_uff_E=206.59	-7.2	0	0
1KEX_P1090420_uff_E=182.70	-7.8	0	0
1KEX_P1090422_uff_E=891.76	-6.6	0	0
1KEX_P1090428_uff_E=122.90	-6.8	0	0
1KEX_P1090434_uff_E=96.25	-6	0	0
1KEX_P1090453_uff_E=146.46	-7.7	0	0
1KEX_P11185919_uff_E=399.78	-6.1	0	0
1KEX_P11185956_uff_E=227.22	-6.4	0	0
1KEX_P11185980_uff_E=514.29	-7	0	0
1KEX_P11185989_uff_E=89.33	-6.3	0	0
1KEX_P11186025_uff_E=269.09	-8.8	0	0
1KEX_P1158408_uff_E=144.76	-7	0	0
1KEX_P1655055_uff_E=19.01	-4.7	0	0
1KEX_P1988650_uff_E=211.32	-7.1	0	0
1KEX_P2842815_uff_E=1196.45	-5.8	0	0
1KEX_P2844189_uff_E=346.03	-5	0	0
1KEX_P3459797_uff_E=223.41	-6.9	0	0
1KEX_P3460096_uff_E=195.56	-7.7	0	0
1KEX_P3460098_uff_E=201.70	-7.5	0	0
1KEX_P3460103_uff_E=169.81	-6.5	0	0
1KEX_P3460190_uff_E=92.05	-6.3	0	0
1KEX_P3462646_uff_E=464.25	-5.8	0	0
1KEX_P3462660_uff_E=265.87	-7.6	0	0
1KEX_P3463437_uff_E=68.91	-5.3	0	0
1KEX_P7130436_uff_E=229.16	-6.8	0	0
1KEX_P7138732_uff_E=64.80	-5.3	0	0
1KEX_P7138759_uff_E=165.95	-7.7	0	0
1KEX_P7138783_uff_E=128.30	-5.5	0	0
1KEX_P7138784_uff_E=66.00	-5.6	0	0
1KEX_P7138825_uff_E=203.84	-7.2	0	0
1KEX_P7210430612_uff_E=128.91	-7	0	0
1KEX_P988054_uff_E=327.30	-5.9	0	0
1KEX_P7014000044_uff_E=876.29	-7.7	0	0
1KEX_P7020662969_uff_E=146.16	-7	0	0
1KEX_P7020410387_uff_E=190.86	-5.9	0	0
1KEX_P7010620219_uff_E=444.98	-6.5	0	0
1KEX_P7014260397_uff_E=336.08	-7.5	0	0
1KEX_P7016310198_uff_E=237.59	-8.3	0	0
1KEX_P7013070411_uff_E=352.31	-7.5	0	0
1KEX_P0111370153_uff_E=95.58	-6.4	0	0
1KEX_P11761001_uff_E=157.22	-5.9	0	0
1KEX_P7020692741_uff_E=91.92	-5.7	0	0
1KEX_P7014000067_uff_E=839.78	-8.2	0	0
1KEX_P1145937_uff_E=110.84	-5.9	0	0
1KEX_P3344631_uff_E=172.83	-7	0	0
1KEX_P2630822_uff_E=90.55	-6	0	0
1KEX_P3342812_uff_E=177.73	-6.2	0	0
1KEX_P7715200576_uff_E=464.80	-8.1	0	0
1KEX_P7017470607_uff_E=347.98	-7	0	0
1KEX_P6594974_uff_E=396.04	-6	0	0
1KEX_P0109870123_uff_E=332.37	-7.8	0	0
1KEX_P0108420314_uff_E=274.01	-6.4	0	0
1KEX_P7018731146_uff_E=658.75	-7.1	0	0
1KEX_P7014000102_uff_E=385.45	-7.9	0	0
1KEX_P7017570136_uff_E=279.61	-6.8	0	0
1KEX_P7020350052_uff_E=79.52	-6.1	0	0
1KEX_P7013941127_uff_E=196.70	-6.5	0	0
1KEX_P7012350005_uff_E=320.60	-7	0	0
1KEX_P7013070328_uff_E=298.99	-8	0	0
1KEX_P7020542464_uff_E=282.96	-8.4	0	0
1KEX_P7015510258_uff_E=345.58	-8.3	0	0
1KEX_P7014260766_uff_E=430.23	-7.8	0	0
1KEX_P7015140505_uff_E=405.42	-6.7	0	0
1KEX_P1287241_uff_E=126.57	-6.3	0	0
1KEX_P1976019_uff_E=219.34	-5.6	0	0
1KEX_P2842651_uff_E=84.93	-5.5	0	0
1KEX_P0111370137_uff_E=110.69	-6.3	0	0
1KEX_P7016260535_uff_E=279.33	-7.5	0	0
1KEX_P7510360169_uff_E=716.06	-7.5	0	0
1KEX_P7020610178_uff_E=1243.43	-7	0	0
1KEX_P7110950211_uff_E=175.06	-3.4	0	0
1KEX_P7014792096_uff_E=107.53	-6.8	0	0
1KEX_P7015122368_uff_E=174.70	-7.1	0	0
1KEX_P1324670_uff_E=112.62	-5.3	0	0
1KEX_P7013070151_uff_E=239.17	-7.4	0	0
1KEX_P0109770007_uff_E=415.24	-7.7	0	0
1KEX_P0139930089_uff_E=300.14	-7.4	0	0
1KEX_P0111370081_uff_E=144.72	-4.9	0	0
1KEX_P1790715_uff_E=77.09	-6.5	0	0
1KEX_P7016260132_uff_E=441.77	-7.8	0	0
1KEX_P7133201_uff_E=265.21	-5.8	0	0
1KEX_P7017470527_uff_E=261.00	-7	0	0
1KEX_P7011110260_uff_E=463.50	-7.3	0	0
1KEX_P7016280300_uff_E=392.84	-7.8	0	0
1KEX_P7212010353_uff_E=403.66	-7.8	0	0
1KEX_P1048874_uff_E=142.39	-6.5	0	0
1KEX_P7020690098_uff_E=160.75	-6.7	0	0
1KEX_P7016000530_uff_E=62.72	-6.7	0	0
1KEX_P7014000058_uff_E=652.05	-7.3	0	0
1KEX_P1048872_uff_E=137.16	-6.8	0	0
1KEX_P7012670053_uff_E=370.70	-7.4	0	0
1KEX_P1445681_uff_E=108.65	-6.4	0	0
1KEX_P7017571170_uff_E=266.17	-7.9	0	0
1KEX_P7012230283_uff_E=388.61	-7.3	0	0
1KEX_P1788438_uff_E=225.53	-6.4	0	0
1KEX_P7010620041_uff_E=321.37	-6.4	0	0
1KEX_P7013070483_uff_E=324.09	-7.5	0	0
1KEX_P7014791259_uff_E=192.95	-6.9	0	0
1KEX_P7020410021_uff_E=314.68	-6.5	0	0
1KEX_P0107570073_uff_E=438.59	-7.9	0	0
1KEX_P0105870027_uff_E=277.15	-6.5	0	0
1KEX_P7011470878_uff_E=508.36	-7	0	0
1KEX_P7010620030_uff_E=471.03	-7.4	0	0
1KEX_P7020610182_uff_E=217.59	-7.1	0	0
1KEX_P7011110046_uff_E=608.58	-6.4	0	0
1KEX_P0115090609_uff_E=339.40	-6.8	0	0
1KEX_P7715200502_uff_E=451.07	-7.4	0	0
1KEX_P6329851_uff_E=60.62	-5.1	0	0
1KEX_P7020610169_uff_E=1233.07	-7.3	0	0
1KEX_P7012230020_uff_E=266.22	-6.7	0	0
1KEX_P3485529_uff_E=164.41	-6	0	0
1KEX_P7216050718_uff_E=224.10	-7.2	0	0
1KEX_P7011470836_uff_E=422.06	-7.5	0	0
1KEX_P5980436_uff_E=126.78	-6.6	0	0
1KEX_P3357844_uff_E=95.65	-6.4	0	0
1KEX_P1157191_uff_E=245.13	-6.5	0	0
1KEX_P7012230164_uff_E=368.27	-6.5	0	0
1KEX_P7019081213_uff_E=148.66	-5.6	0	0
1KEX_P1184350_uff_E=107.99	-6.2	0	0
1KEX_P1789503_uff_E=225.89	-6.8	0	0
1KEX_P1797580_uff_E=231.37	-6.3	0	0
1KEX_P1186379_uff_E=197.98	-6.2	0	0
1KEX_P1187962_uff_E=117.65	-6.9	0	0
1KEX_P1358314_uff_E=514.01	-7.7	0	0
1KEX_P1043365_uff_E=206.69	-5.9	0	0
1KEX_P1190265_uff_E=158.88	-6	0	0
1KEX_P1902648_uff_E=83.52	-5.8	0	0
1KEX_P1905250_uff_E=133.34	-6.3	0	0
1KEX_P7016261120_uff_E=71.88	-5.9	0	0
1KEX_P11186063_uff_E=204.32	-7.2	0	0
1KEX_P1788918_uff_E=284.81	-6.1	0	0
1KEX_P1056077_uff_E=107.38	-5.4	0	0
1KEX_P11181708_uff_E=152.48	-5.4	0	0
1KEX_P11186412_uff_E=85.98	-6.1	0	0
1KEX_P1149570_uff_E=287.53	-6.2	0	0
1KEX_P1202568_uff_E=279.39	-6.1	0	0
1KEX_P1502263_uff_E=108.52	-7.5	0	0
1KEX_P3355237_uff_E=60.87	-5.8	0	0
1KEX_P4853474_uff_E=172.55	-6	0	0
1KEX_P9080672_uff_E=192.10	-6.4	0	0
1KEX_P1048722_uff_E=137.41	-6.3	0	0
1KEX_P1187956_uff_E=261.33	-4.5	0	0
1KEX_P1917705_uff_E=133.24	-5.9	0	0
1KEX_P7020252442_uff_E=355.82	-6.2	0	0
1KEX_P1372814_uff_E=393.24	-6.4	0	0
1KEX_P7714290020_uff_E=137.09	-6	0	0
1KEX_P0111370130_uff_E=95.82	-6.2	0	0
1KEX_P1184352_uff_E=106.15	-6.3	0	0
1KEX_P7020542463_uff_E=285.09	-8.3	0	0
1KEX_P1042418_uff_E=70.77	-5.7	0	0
1KEX_P7013070273_uff_E=281.99	-6.8	0	0
1KEX_P1149856_uff_E=301.59	-6.1	0	0
1KEX_P7013060627_uff_E=351.98	-7.5	0	0
1KEX_P7013070250_uff_E=208.26	-7.4	0	0
1KEX_P1202100_uff_E=214.84	-7.1	0	0
1KEX_P7012670475_uff_E=519.37	-7.9	0	0
1KEX_P7110950164_uff_E=273.47	-6.4	0	0
1KEX_P1367642_uff_E=58.58	-6.1	0	0
1KEX_P7016233364_uff_E=210.15	-7.2	0	0
1KEX_P7217300223_uff_E=116.64	-6.4	0	0
1KEX_P0109770018_uff_E=285.52	-7.5	0	0
1KEX_P6850082_uff_E=229.74	-3.9	0	0
1KEX_P7014210798_uff_E=335.42	-6.9	0	0
1KEX_P0108560751_uff_E=271.65	-6.4	0	0
1KEX_P1501269_uff_E=231.17	-6	0	0
1KEX_P7012670380_uff_E=463.63	-8.1	0	0
1KEX_P7012230503_uff_E=604.83	-6.9	0	0
1KEX_P2213749_uff_E=1171.85	-5.2	0	0
1KEX_P0111370068_uff_E=124.01	-6.2	0	0
1KEX_P1912804_uff_E=153.60	-6.4	0	0
1KEX_P7010620384_uff_E=362.31	-7.2	0	0
1KEX_P7011470891_uff_E=491.14	-8.4	0	0
1KEX_P7012670087_uff_E=385.83	-7.8	0	0
1KEX_P7014211142_uff_E=399.99	-6.6	0	0
1KEX_P0115090576_uff_E=259.25	-8	0	0
1KEX_P0108590002_uff_E=279.52	-5.3	0	0
1KEX_P0112960106_uff_E=149.18	-6.5	0	0
1KEX_P3172139_uff_E=226.28	-6.3	0	0
1KEX_P7013070021_uff_E=176.61	-7	0	0
1KEX_P7216430014_uff_E=94.92	-5.9	0	0
1KEX_P7020720012_uff_E=365.40	-6.8	0	0
1KEX_P1042673_uff_E=234.02	-6.1	0	0
1KEX_P7014260769_uff_E=249.95	-7.1	0	0
1KEX_P1903788_uff_E=97.62	-5.3	0	0
1KEX_P0111370033_uff_E=165.79	-5.9	0	0
1KEX_P7018670062_uff_E=157.05	-6.6	0	0
1KEX_P7014791323_uff_E=491.28	-8.1	0	0
1KEX_P0104010023_uff_E=264.78	-6	0	0
1KEX_P0108890429_uff_E=339.63	-6.7	0	0
1KEX_P0111370140_uff_E=122.26	-5.5	0	0
1KEX_P1500093_uff_E=204.05	-5.4	0	0
1KEX_P0115540231_uff_E=117.74	-6.2	0	0
1KEX_P0108420319_uff_E=332.14	-7.5	0	0
1KEX_P7013060573_uff_E=201.03	-7	0	0
1KEX_P1043263_uff_E=139.88	-6.3	0	0
1KEX_P5248155_uff_E=114.16	-6	0	0
1KEX_P0115090529_uff_E=349.12	-7.6	0	0
1KEX_P7015122880_uff_E=211.23	-8	0	0
1KEX_P7010280592_uff_E=230.03	-7.2	0	0
1KEX_P3341069_uff_E=170.93	-6.4	0	0
1KEX_P1038737_uff_E=56.36	-5.2	0	0
1KEX_P7020691508_uff_E=285.65	-3.4	0	0
1KEX_P7012120392_uff_E=381.35	-7.4	0	0
1KEX_P1043081_uff_E=168.18	-6.6	0	0
1KEX_P7020690641_uff_E=394.20	-7.1	0	0
1KEX_P7012740249_uff_E=496.20	-7.4	0	0
1KEX_P0104520008_uff_E=340.19	-8.5	0	0
1KEX_P0115950192_uff_E=173.89	-6.8	0	0
1KEX_P1398145_uff_E=111.99	-6.5	0	0
1KEX_P7020688189_uff_E=188.27	-6.8	0	0
1KEX_P0115090922_uff_E=344.31	-6.1	0	0
1KEX_P3677602_uff_E=66.91	-6	0	0
1KEX_P7145485_uff_E=93.71	-5.2	0	0
1KEX_P7013010887_uff_E=171.57	-6.6	0	0
1KEX_P7015592702_uff_E=276.38	-7.3	0	0
1KEX_P7017656042_uff_E=118.51	-6	0	0
1KEX_P3458595_uff_E=246.03	-6.6	0	0
1KEX_P1183723_uff_E=106.81	-6.8	0	0
1KEX_P0125160104_uff_E=1198.58	-7.7	0	0
1KEX_P7016233942_uff_E=84.29	-6.4	0	0
1KEX_P7014211054_uff_E=309.54	-6.3	0	0
1KEX_P7017700657_uff_E=344.15	-7.1	0	0
1KEX_P1043168_uff_E=99.85	-6.2	0	0
1KEX_P11185889_uff_E=268.90	-5.8	0	0
1KEX_P0111370150_uff_E=114.84	-6.1	0	0
1KEX_P7571166_uff_E=120.84	-5.6	0	0
1KEX_P7014210660_uff_E=276.93	-6.5	0	0
1KEX_P0118671603_uff_E=116.82	-6.4	0	0
1KEX_P7014210647_uff_E=210.49	-6.2	0	0
1KEX_P7110950262_uff_E=127.08	-6.7	0	0
1KEX_P7013010855_uff_E=171.80	-6.1	0	0
1KEX_P7110950775_uff_E=120.32	-6.6	0	0
1KEX_P7114051057_uff_E=169.06	-7.4	0	0
1KEX_P7020610180_uff_E=221.87	-7.2	0	0
1KEX_P3340189_uff_E=100.34	-6.6	0	0
1KEX_P0125160172_uff_E=125.43	-7	0	0
1KEX_P7020691501_uff_E=207.29	-5.2	0	0
1KEX_P0138040018_uff_E=438.86	-8.6	0	0
1KEX_P0107620005_uff_E=102.45	-6.1	0	0
1KEX_P1041845_uff_E=169.44	-7	0	0
1KEX_P2630840_uff_E=175.53	-6.7	0	0
1KEX_P7020693632_uff_E=288.09	-6.4	0	0
1KEX_P1202109_uff_E=183.14	-6.9	0	0
1KEX_P0108430005_uff_E=345.92	-7.6	0	0
1KEX_P1781207_uff_E=82.82	-6	0	0
1KEX_P0118780390_uff_E=382.88	-7.6	0	0
1KEX_P7013190265_uff_E=227.90	-6.6	0	0
1KEX_P0115090704_uff_E=469.26	-7.4	0	0
1KEX_P3585922_uff_E=171.30	-7.8	0	0
1KEX_P0105620145_uff_E=340.06	-7.3	0	0
1KEX_P0109770772_uff_E=137.41	-6.7	0	0
1KEX_P7013010901_uff_E=374.95	-6.8	0	0
1KEX_P0107930021_uff_E=367.70	-7	0	0
1KEX_P1498469_uff_E=245.00	-7.8	0	0
1KEX_P7013070409_uff_E=279.33	-7.6	0	0
1KEX_P6922925_uff_E=194.04	-6	0	0
1KEX_P0111370093_uff_E=221.52	-5.7	0	0
1KEX_P7017550277_uff_E=182.06	-5.6	0	0
1KEX_P0125160128_uff_E=142.43	-6.1	0	0
1KEX_P1357756_uff_E=366.54	-6.5	0	0
1KEX_P2976109_uff_E=114.12	-7.2	0	0
1KEX_P0115090661_uff_E=289.49	-7.1	0	0
1KEX_P4855256_uff_E=57.62	-5.7	0	0
1KEX_P7012320796_uff_E=335.39	-7.2	0	0
1KEX_P1041827_uff_E=1251.11	-6.8	0	0
1KEX_P1218584_uff_E=377.20	-5.5	0	0
1KEX_P6217553_uff_E=208.14	-5.9	0	0
1KEX_P7013070169_uff_E=156.83	-7.4	0	0
1KEX_P7020692944_uff_E=361.53	-6.7	0	0
1KEX_P7020692950_uff_E=553.45	-7.5	0	0
1KEX_P7013070148_uff_E=420.92	-7.6	0	0
1KEX_P974817_uff_E=608.64	-7.7	0	0
1KEX_P1055907_uff_E=214.35	-5.6	0	0
1KEX_P0115090481_uff_E=469.88	-6.8	0	0
1KEX_P7211970005_uff_E=578.03	-7.8	0	0
1KEX_P11186051_uff_E=137.51	-1.2	0	0
1KEX_P7211970017_uff_E=270.37	-5.2	0	0
1KEX_P0111370146_uff_E=105.84	-7.4	0	0
1KEX_P7011470967_uff_E=215.95	-7.5	0	0
1KEX_P7510350036_uff_E=200.85	-7.6	0	0
1KEX_P0108430003_uff_E=323.00	-7	0	0
1KEX_P7020402305_uff_E=154.39	-7.1	0	0
1KEX_P7020691677_uff_E=100.23	-5.7	0	0
1KEX_P7013140009_uff_E=321.98	-7.3	0	0
1KEX_P0111370060_uff_E=86.43	-5.1	0	0
1KEX_P3485528_uff_E=153.84	-5.8	0	0
1KEX_P1039204_uff_E=164.79	-5.6	0	0
1KEX_P1058916_uff_E=100.79	-6.5	0	0
1KEX_P1357990_uff_E=135.41	-6.1	0	0
1KEX_P1038745_uff_E=95.27	-5.3	0	0
1KEX_P1444429_uff_E=2378.45	-5.6	0	0
1KEX_P0124050177_uff_E=412.54	-6.1	0	0
1KEX_P0110510002_uff_E=232.35	-7.1	0	0
1KEX_P1444428_uff_E=123.59	-6.4	0	0
1KEX_P7018670060_uff_E=124.09	-6.6	0	0
1KEX_P1287011_uff_E=123.92	-6.2	0	0
1KEX_P7020692336_uff_E=79.88	-5	0	0
1KEX_P7020102417_uff_E=280.11	-7.4	0	0
1KEX_P1042090_uff_E=134.02	-6.4	0	0
1KEX_P1043513_uff_E=141.81	-6.9	0	0
1KEX_P1043540_uff_E=86.81	-6.4	0	0
1KEX_P0109350106_uff_E=178.44	-7.1	0	0
1KEX_P7011470006_uff_E=199.47	-7	0	0
1KEX_P7015500288_uff_E=273.30	-7.1	0	0
1KEX_P7020402300_uff_E=209.09	-6.9	0	0
1KEX_P7216430006_uff_E=99.79	-6.2	0	0
1KEX_P7020102416_uff_E=244.91	-7.1	0	0
1KEX_P1038628_uff_E=71.25	-5.4	0	0
1KEX_P2959218_uff_E=119.24	-6.3	0	0
1KEX_P7014670171_uff_E=358.77	-7.2	0	0
1KEX_P7020661777_uff_E=447.99	-5.8	0	0
1KEX_P0111370072_uff_E=86.14	-5.9	0	0
1KEX_P7020692340_uff_E=117.33	-5.6	0	0
1KEX_P1202782_uff_E=1086.68	-6	0	0
1KEX_P1288007_uff_E=119.53	-7.8	0	0
1KEX_P7011110183_uff_E=300.92	-6.2	0	0
1KEX_P7011470830_uff_E=284.06	-8	0	0
1KEX_P7020402306_uff_E=132.95	-6.1	0	0
1KEX_P7012670937_uff_E=182.62	-7.9	0	0
1KEX_P1293876_uff_E=94.16	-5.9	0	0
1KEX_P1363109_uff_E=129.72	-7.1	0	0
1KEX_P7020682207_uff_E=101.09	-6.8	0	0
1KEX_P3463895_uff_E=163.60	-6.3	0	0
1KEX_P7018731148_uff_E=247.54	-7.8	0	0
1KEX_P7216430001_uff_E=158.17	-6.4	0	0
1KEX_P1055895_uff_E=139.87	-5.6	0	0
1KEX_P1973925_uff_E=73.57	-5.1	0	0
1KEX_P5030230216_uff_E=365.94	-5.6	0	0
1KEX_P0107620008_uff_E=86.51	-4.6	0	0
1KEX_P7020672339_uff_E=115.53	-5.8	0	0
1KEX_P1059177_uff_E=175.29	-5.7	0	0
1KEX_P1873491_uff_E=96.72	-6	0	0
1KEX_P1444426_uff_E=246.41	-3.4	0	0
1KEX_P1059487_uff_E=206.08	-7.2	0	0
1KEX_P1055910_uff_E=466.28	-5.4	0	0
1KEX_P1043525_uff_E=152.55	-6.8	0	0
1KEX_P3509822_uff_E=324.07	-6.9	0	0
1KEX_P7110950397_uff_E=307.51	-7.2	0	0
1KEX_P1041835_uff_E=161.61	-7.4	0	0
1KEX_P1392982_uff_E=124.79	-6.6	0	0
1KEX_P1042072_uff_E=1255.74	-6.1	0	0
1KEX_P1043514_uff_E=103.38	-6.6	0	0
1KEX_P0110510071_uff_E=175.43	-7.7	0	0
1KEX_P3463723_uff_E=60.71	-4.6	0	0
1KEX_P7013191649_uff_E=83.08	-7	0	0
1KEX_P7015052308_uff_E=179.12	-6.2	0	0
1KEX_P7020673418_uff_E=1035.16	-6	0	0
1KEX_P1311193_uff_E=108.68	-5.8	0	0
1KEX_P7020400405_uff_E=78.60	-6.6	0	0
1KEX_P7012350637_uff_E=249.43	-6.9	0	0
1KEX_P7020400386_uff_E=114.09	-6.7	0	0
1KEX_P0114310315_uff_E=211.77	-6	0	0
1KEX_P1287672_uff_E=118.51	-6.4	0	0
1KEX_P1043391_uff_E=79.32	-6.4	0	0
1KEX_P7020102421_uff_E=244.11	-7.4	0	0
1KEX_P7216430009_uff_E=84.53	-5.5	0	0
1KEX_P4249162_uff_E=128.43	-5.6	0	0
1KEX_P3585944_uff_E=51.97	-5.1	0	0
1KEX_P1371119_uff_E=117.67	-5.8	0	0
1KEX_P0127500027_uff_E=84.49	-6.1	0	0
1KEX_P7020252432_uff_E=339.28	-6.8	0	0
1KEX_P7119152925_uff_E=190.75	-5.6	0	0
1KEX_P1527383_uff_E=93.57	-5.8	0	0
1KEX_P11186049_uff_E=139.15	-1.2	0	0
1KEX_P7020401720_uff_E=155.83	-7.1	0	0
1KEX_P2843708_uff_E=55.87	-5.4	0	0
1KEX_P2829700_uff_E=62.52	-6	0	0
1KEX_P3463718_uff_E=62.82	-5.9	0	0
1KEX_P2129558_uff_E=229.97	-5	0	0
1KEX_P2990041_uff_E=1619.84	-6.5	0	0
1KEX_P2849743_uff_E=867.92	-6	0	0
1KEX_P5753502_uff_E=190.75	-5.9	0	0
