# Supplementary material for: Insilico targeting of virus entry facilitator NRP1 to block SARS-CoV2 entry
Source: PLoS One. 2025 Feb 5;20(2):e0310855. doi: 10.1371/journal.pone.0310855 (PMC11798527; doi:10.1371/journal.pone.0310855)
Supplement: S5 Table — (XLSX) [file pone.0310855.s005.xlsx]

## Sheet: RMSD
	AZD-NRP1	Unbund	LY-NRP1
	0.0004955	0.0005005	0.0004926
	0.0730575	0.0769392	0.0655554
	0.0771176	0.0797033	0.0743369
	0.0891813	0.0860651	0.0847321
	0.0887304	0.100203	0.0838978
	0.08295	0.0952572	0.0947705
	0.100449	0.102357	0.0953394
	0.0884501	0.0938668	0.101175
	0.0976748	0.0957365	0.102517
	0.09542	0.100867	0.0952427
	0.105122	0.107417	0.09333
	0.106709	0.10928	0.0903995
	0.106936	0.113993	0.0991355
	0.0990807	0.107856	0.106582
	0.102559	0.110943	0.107403
	0.106738	0.107503	0.104431
	0.12047	0.111685	0.10589
	0.118389	0.10852	0.10805
	0.119923	0.1096	0.113164
	0.115267	0.111022	0.114102
	0.117764	0.121275	0.108601
	0.130479	0.117496	0.113322
	0.126614	0.122208	0.105705
	0.124673	0.11767	0.108945
	0.118272	0.108532	0.118934
	0.123656	0.114105	0.117641
	0.124783	0.119956	0.125227
	0.119364	0.11323	0.121597
	0.119831	0.119414	0.115936
	0.135804	0.124492	0.108046
	0.120679	0.124656	0.10637
	0.123268	0.121528	0.105171
	0.120328	0.124349	0.101672
	0.1253	0.129554	0.115545
	0.136157	0.121684	0.115442
	0.126275	0.123343	0.115295
	0.127649	0.126334	0.112457
	0.128694	0.124347	0.113103
	0.13375	0.119161	0.114196
	0.121999	0.117488	0.120363
	0.125261	0.110437	0.116871
	0.115141	0.112168	0.128866
	0.117995	0.127244	0.127256
	0.124862	0.124492	0.127044
	0.130122	0.131899	0.128817
	0.127972	0.13406	0.126546
	0.134254	0.13659	0.133009
	0.139129	0.133347	0.130523
	0.130293	0.134369	0.133905
	0.136924	0.120796	0.120586
	0.142213	0.131853	0.122832
	0.133654	0.140275	0.126004
	0.127532	0.136774	0.130482
	0.123379	0.141034	0.145595
	0.124409	0.13757	0.14331
	0.127561	0.132547	0.138238
	0.13007	0.135717	0.142785
	0.133281	0.147902	0.150523
	0.135257	0.146836	0.154258
	0.133014	0.154032	0.152004
	0.129593	0.136633	0.148988
	0.125209	0.139069	0.140233
	0.135446	0.137812	0.158901
	0.133156	0.138647	0.163722
	0.127749	0.141671	0.170964
	0.13524	0.134852	0.156816
	0.136105	0.140143	0.16477
	0.13962	0.136546	0.167393
	0.144561	0.144696	0.168685
	0.135448	0.139838	0.162045
	0.129826	0.150039	0.165425
	0.133346	0.14564	0.161471
	0.143097	0.140824	0.160563
	0.145494	0.143482	0.158669
	0.149733	0.141197	0.15939
	0.162776	0.142254	0.16301
	0.158738	0.134358	0.158976
	0.159377	0.135748	0.160377
	0.169748	0.133076	0.153278
	0.166893	0.128795	0.150825
	0.159394	0.133281	0.161198
	0.154454	0.134447	0.170564
	0.156684	0.129469	0.160648
	0.153377	0.130736	0.161461
	0.152511	0.125347	0.158224
	0.155387	0.135258	0.169359
	0.158478	0.146493	0.172852
	0.143833	0.144346	0.189501
	0.149628	0.145344	0.181986
	0.150067	0.130303	0.175026
	0.156602	0.131556	0.182438
	0.148945	0.136864	0.180228
	0.14814	0.13026	0.186287
	0.142644	0.134147	0.189025
	0.143961	0.129949	0.191123
	0.146997	0.134031	0.180905
	0.14998	0.138151	0.17864
	0.156021	0.135697	0.179675
	0.151356	0.131839	0.18304
	0.152917	0.131457	0.182526
	0.16246	0.128099	0.175773
	0.149268	0.134099	0.181155
	0.149421	0.133463	0.194679
	0.158698	0.126399	0.184691
	0.148427	0.128765	0.180493
	0.150455	0.138323	0.179618
	0.149717	0.139441	0.177854
	0.144129	0.143827	0.174337
	0.147227	0.14249	0.175329
	0.149637	0.143687	0.171317
	0.151232	0.138154	0.173496
	0.13868	0.135519	0.174138
	0.147845	0.131236	0.185229
	0.148535	0.142134	0.18336
	0.148357	0.14378	0.186766
	0.142203	0.143586	0.183533
	0.143787	0.136769	0.193865
	0.140265	0.145592	0.194104
	0.145362	0.135292	0.200881
	0.144041	0.132164	0.202762
	0.131185	0.141327	0.211528
	0.137987	0.138793	0.213375
	0.151416	0.135487	0.21883
	0.142242	0.135122	0.218554
	0.141782	0.137479	0.217838
	0.136974	0.136087	0.211627
	0.145163	0.129564	0.207436
	0.140963	0.135259	0.195863
	0.147605	0.127023	0.19192
	0.141662	0.134086	0.197609
	0.140067	0.132473	0.206083
	0.140793	0.140447	0.203033
	0.151557	0.141201	0.205584
	0.160842	0.131073	0.205531
	0.152616	0.134628	0.200943
	0.152286	0.134928	0.196533
	0.151938	0.143292	0.187229
	0.148078	0.142468	0.192494
	0.157373	0.142528	0.197557
	0.146369	0.131974	0.187688
	0.155696	0.12957	0.196135
	0.151055	0.146852	0.192747
	0.144935	0.139613	0.196267
	0.14891	0.137899	0.201457
	0.141857	0.141634	0.198898
	0.148601	0.132064	0.192956
	0.154541	0.138331	0.199851
	0.15123	0.13811	0.20647
	0.150335	0.143571	0.209244
	0.149527	0.155613	0.203965
	0.152036	0.151652	0.20395
	0.159053	0.14213	0.203455
	0.159439	0.157055	0.209633
	0.162172	0.153434	0.201873
	0.165183	0.148323	0.199571
	0.172565	0.145955	0.200338
	0.179184	0.140309	0.215525
	0.189314	0.15527	0.213347
	0.179408	0.148903	0.221409
	0.171324	0.154817	0.219677
	0.175008	0.161018	0.20146
	0.174012	0.159263	0.200509
	0.176322	0.154943	0.207919
	0.173645	0.158334	0.216475
	0.171658	0.157217	0.223342
	0.167496	0.152135	0.230182
	0.169719	0.144597	0.226979
	0.172079	0.145755	0.225843
	0.160104	0.15178	0.24394
	0.171717	0.14101	0.238306
	0.177114	0.149464	0.238312
	0.15987	0.150177	0.243687
	0.161977	0.146066	0.239528
	0.169195	0.160103	0.248125
	0.166801	0.157273	0.240233
	0.171765	0.161724	0.244103
	0.176387	0.152691	0.24422
	0.177303	0.154952	0.239612
	0.180817	0.152689	0.235203
	0.168863	0.150349	0.231843
	0.182131	0.151532	0.225082
	0.18266	0.150428	0.219593
	0.183123	0.154119	0.223945
	0.179871	0.151754	0.226324
	0.183581	0.156601	0.232325
	0.188379	0.159111	0.219929
	0.192798	0.153529	0.204083
	0.194236	0.160683	0.208351
	0.200801	0.158966	0.20913
	0.205289	0.158976	0.21211
	0.201217	0.156117	0.210031
	0.212408	0.160892	0.208461
	0.201076	0.160914	0.204565
	0.189691	0.158883	0.20719
	0.187823	0.156819	0.205572
	0.191735	0.160515	0.209423
	0.188759	0.158449	0.212854
	0.183954	0.160079	0.20989
	0.177418	0.17509	0.210959
	0.171282	0.162753	0.224815
	0.173598	0.177925	0.221792
	0.180264	0.165031	0.220338
	0.176585	0.169443	0.217142
	0.16886	0.174733	0.21883
	0.175465	0.177685	0.225862
	0.174256	0.17067	0.241422
	0.174138	0.172698	0.233514
	0.175986	0.17833	0.229355
	0.185758	0.17296	0.234286
	0.186618	0.174651	0.235291
	0.190865	0.171227	0.237506
	0.189359	0.160107	0.230042
	0.181784	0.153864	0.243663
	0.200955	0.159557	0.23771
	0.21027	0.16004	0.238046
	0.224329	0.162819	0.231488
	0.210398	0.155732	0.232944
	0.21893	0.161716	0.230607
	0.21965	0.144083	0.222234
	0.227528	0.148637	0.223368
	0.210929	0.160707	0.221363
	0.208072	0.144171	0.21405
	0.203473	0.164986	0.217669
	0.212422	0.161407	0.224283
	0.212907	0.15337	0.225668
	0.209969	0.163011	0.211659
	0.201288	0.153213	0.222858
	0.206983	0.166563	0.225442
	0.194453	0.170517	0.222742
	0.203623	0.166585	0.227373
	0.205827	0.174775	0.221961
	0.194679	0.178288	0.222232
	0.19239	0.170585	0.224837
	0.202996	0.168346	0.221397
	0.188434	0.165623	0.22477
	0.18807	0.16097	0.230015
	0.19145	0.162868	0.246122
	0.200467	0.160153	0.245336
	0.188653	0.158538	0.240601
	0.189168	0.154819	0.243061
	0.200019	0.143713	0.248142
	0.208358	0.153253	0.249092
	0.207319	0.151764	0.236129
	0.209668	0.155666	0.242055
	0.19836	0.157473	0.246277
	0.204148	0.161047	0.241891
	0.202796	0.155191	0.238036
	0.211531	0.164177	0.238167
	0.221705	0.168854	0.232243
	0.228407	0.167491	0.231957
	0.234818	0.17056	0.234482
	0.22841	0.159626	0.240866
	0.231192	0.168481	0.243084
	0.235629	0.168673	0.243194
	0.238573	0.168192	0.235891
	0.229422	0.179755	0.245729
	0.22101	0.16741	0.242488
	0.233711	0.170139	0.235999
	0.237257	0.172004	0.238377
	0.225545	0.174004	0.237358
	0.219797	0.15902	0.233341
	0.215388	0.167215	0.236602
	0.211519	0.171217	0.239666
	0.196933	0.161817	0.238586
	0.203235	0.16533	0.232779
	0.20895	0.165099	0.233176
	0.21304	0.155814	0.237027
	0.21439	0.167277	0.239727
	0.207615	0.16967	0.250982
	0.199939	0.160717	0.244681
	0.201813	0.16158	0.24622
	0.195256	0.1652	0.245483
	0.199867	0.161859	0.241664
	0.202546	0.160232	0.246519
	0.214225	0.163193	0.24562
	0.222097	0.168891	0.249759
	0.223314	0.168445	0.235087
	0.21652	0.171167	0.229551
	0.221594	0.162889	0.227133
	0.216261	0.167776	0.218005
	0.218174	0.164464	0.219711
	0.216711	0.159259	0.226345
	0.210191	0.15167	0.223557
	0.221254	0.152495	0.224884
	0.234236	0.161125	0.220111
	0.220631	0.155033	0.216628
	0.215429	0.154564	0.214899
	0.204594	0.150884	0.222523
	0.187177	0.15708	0.227318
	0.18898	0.16525	0.236479
	0.192166	0.177192	0.240476
	0.212873	0.17697	0.233316
	0.194125	0.16782	0.240774
	0.204669	0.173312	0.235953
	0.212851	0.188192	0.243735
	0.198369	0.183144	0.242964
	0.19008	0.182667	0.251688
	0.191221	0.198466	0.244477
	0.210659	0.179897	0.242364
	0.196749	0.191016	0.232983
	0.210192	0.183254	0.234339
	0.226139	0.182529	0.231093
	0.20007	0.184399	0.229042
	0.187704	0.17998	0.240371
	0.183627	0.181168	0.235354
	0.196988	0.18284	0.236889
	0.203812	0.1889	0.236134
	0.192622	0.187791	0.222321
	0.196848	0.190374	0.221622
	0.192542	0.189839	0.226302
	0.188345	0.185247	0.223702
	0.187306	0.185847	0.214107
	0.187147	0.188991	0.215562
	0.189463	0.190018	0.204962
	0.193149	0.184965	0.20917
	0.200907	0.180096	0.210613
	0.213184	0.176561	0.205033
	0.209076	0.179875	0.193994
	0.203621	0.174324	0.198776
	0.205815	0.178092	0.193696
	0.214106	0.179885	0.201905
	0.210351	0.175375	0.201371
	0.213077	0.181401	0.211022
	0.225716	0.177515	0.214585
	0.224189	0.185551	0.214123
	0.226841	0.17512	0.202384
	0.219855	0.185297	0.211499
	0.229929	0.180045	0.218973
	0.222973	0.17986	0.214986
	0.218104	0.175649	0.214289
	0.219394	0.181858	0.224594
	0.216683	0.174973	0.204589
	0.202094	0.172997	0.21195
	0.211347	0.177043	0.205633
	0.210584	0.173114	0.218043
	0.210128	0.176002	0.221937
	0.213633	0.177004	0.21971
	0.201442	0.172246	0.217709
	0.208805	0.172891	0.211444
	0.211688	0.16288	0.220432
	0.20185	0.173099	0.223893
	0.206485	0.179856	0.218977
	0.197786	0.172953	0.223801
	0.202804	0.170377	0.220367
	0.192105	0.163931	0.212514
	0.197587	0.175441	0.214836
	0.203055	0.175488	0.213367
	0.209622	0.175491	0.204491
	0.194944	0.173273	0.208338
	0.201098	0.168056	0.194551
	0.192736	0.171496	0.196964
	0.206252	0.17696	0.201383
	0.213844	0.184504	0.20873
	0.23346	0.186283	0.211524
	0.222793	0.176552	0.203309
	0.22188	0.178755	0.200867
	0.235082	0.180081	0.196948
	0.242852	0.187363	0.203466
	0.230924	0.192437	0.204444
	0.230386	0.207883	0.204597
	0.231358	0.201032	0.212523
	0.227422	0.208173	0.212822
	0.235014	0.205434	0.211213
	0.225227	0.209213	0.214333
	0.220199	0.200703	0.214091
	0.224377	0.194172	0.214415
	0.211888	0.185306	0.219651
	0.216776	0.183676	0.220807
	0.20777	0.193979	0.218013
	0.213317	0.184478	0.212276
	0.221792	0.182178	0.207786
	0.220426	0.181991	0.212628
	0.236174	0.170354	0.215181
	0.237811	0.181367	0.207363
	0.216467	0.175474	0.206494
	0.210515	0.175496	0.213823
	0.213596	0.183561	0.208761
	0.211773	0.184322	0.212675
	0.215559	0.180668	0.220365
	0.213626	0.172518	0.218164
	0.198226	0.171749	0.228443
	0.209903	0.190056	0.234232
	0.223589	0.179552	0.235289
	0.21608	0.18661	0.246466
	0.212939	0.179574	0.234175
	0.2261	0.184556	0.229878
	0.225335	0.187049	0.22355
	0.221182	0.176065	0.235941
	0.237991	0.172366	0.233978
	0.241995	0.167978	0.240035
	0.226241	0.175849	0.231748
	0.225395	0.176071	0.231499
	0.212243	0.175704	0.240482
	0.207279	0.175114	0.22762
	0.211248	0.171489	0.221093
	0.21399	0.175345	0.226359
	0.213364	0.178816	0.22583
	0.228126	0.169252	0.226251
	0.21907	0.173084	0.229022
	0.21232	0.186785	0.21898
	0.206217	0.185105	0.227842
	0.19858	0.186804	0.228075
	0.209768	0.17824	0.234561
	0.200152	0.176832	0.232009
	0.217029	0.179737	0.231786
	0.211601	0.187316	0.236036
	0.217518	0.167928	0.231757
	0.218686	0.167041	0.238243
	0.217265	0.168475	0.224898
	0.21668	0.165694	0.224672
	0.208924	0.170315	0.229796
	0.207679	0.176387	0.238724
	0.216879	0.179151	0.239132
	0.2245	0.181742	0.243148
	0.221792	0.185164	0.242782
	0.217301	0.185968	0.24121
	0.219211	0.180684	0.23346
	0.228638	0.181384	0.236749
	0.221986	0.180293	0.238748
	0.209532	0.187524	0.245823
	0.211233	0.18616	0.243625
	0.201769	0.182412	0.242877
	0.20568	0.17402	0.243662
	0.201473	0.169212	0.243293
	0.207867	0.170491	0.234016
	0.205345	0.167887	0.239734
	0.204335	0.172405	0.24218
	0.207563	0.175751	0.248034
	0.213598	0.167621	0.252708
	0.214973	0.181167	0.257137
	0.227423	0.181509	0.259933
	0.219976	0.175912	0.256948
	0.212483	0.176449	0.256484
	0.21855	0.184452	0.256925
	0.218194	0.182768	0.263871
	0.21398	0.190606	0.261564
	0.219881	0.193992	0.257862
	0.221898	0.194722	0.256115
	0.204501	0.193973	0.252288
	0.207749	0.192889	0.249991
	0.20604	0.193674	0.246515
	0.202619	0.202781	0.2508
	0.204113	0.212294	0.250064
	0.206983	0.207543	0.258591
	0.213937	0.186177	0.266341
	0.196389	0.194997	0.258432
	0.184682	0.191338	0.251027
	0.175689	0.189908	0.245135
	0.170316	0.188561	0.247553
	0.178336	0.181347	0.243176
	0.197933	0.19555	0.247558
	0.191855	0.184807	0.241304
	0.175474	0.177006	0.24003
	0.176696	0.186468	0.251443
	0.18258	0.186666	0.250066
	0.192517	0.183807	0.261934
	0.193556	0.195513	0.270604
	0.195928	0.181006	0.261958
	0.194328	0.18847	0.254414
	0.192844	0.188653	0.257892
	0.188757	0.185622	0.262053
	0.191335	0.188828	0.257077
	0.196112	0.188153	0.257729
	0.199234	0.193097	0.264385
	0.183791	0.179145	0.268929
	0.196094	0.171169	0.267075
	0.195909	0.173918	0.261911
	0.19591	0.175696	0.264443
	0.186227	0.176784	0.26082
	0.179896	0.179205	0.264226
	0.182335	0.179578	0.266503
	0.194122	0.187241	0.276784
	0.190377	0.186058	0.2781
	0.184871	0.19255	0.286472
	0.191311	0.187913	0.295402
	0.187589	0.18711	0.290088
	0.195005	0.181065	0.28811
	0.193483	0.181786	0.284928
	0.192597	0.181689	0.289846
	0.194079	0.184885	0.282345
	0.191656	0.18962	0.283931
	0.198367	0.192242	0.27958
	0.192127	0.190632	0.278743
	0.183216	0.180704	0.271842
	0.181594	0.184642	0.277699
	0.187753	0.180901	0.27823
	0.173885	0.182956	0.279613
	0.186834	0.181938	0.28369
	0.202428	0.186872	0.289544
	0.192256	0.187377	0.278473
	0.17856	0.190721	0.283307
	0.174241	0.187086	0.276882
	0.18176	0.183017	0.281342
	0.171866	0.182296	0.27935
	0.184313	0.187978	0.28068
	0.191075	0.181677	0.290076
	0.191978	0.176102	0.287489
	0.178963	0.165295	0.276127
	0.178787	0.175959	0.276378
	0.191356	0.175111	0.282812
	0.184878	0.176374	0.274053
	0.192	0.179317	0.269809
	0.202583	0.188648	0.26064
	0.195915	0.173023	0.248548
	0.202442	0.173	0.25574
	0.213354	0.173622	0.25828
	0.201202	0.174491	0.250665
	0.191005	0.172677	0.251533
	0.186757	0.170038	0.264412
	0.193782	0.167175	0.262449
	0.186294	0.176985	0.27134
	0.181274	0.172744	0.264803
	0.182784	0.170864	0.27304
	0.179783	0.165695	0.280785
	0.1849	0.165573	0.264897
	0.178471	0.170822	0.273001
	0.180039	0.17945	0.281464
	0.192711	0.183857	0.280628
	0.192783	0.187431	0.281757
	0.187302	0.184996	0.290255
	0.188022	0.180346	0.280857
	0.177291	0.182924	0.27249
	0.178218	0.179251	0.274832
	0.181084	0.179184	0.271748
	0.173467	0.185525	0.265283
	0.175417	0.180661	0.269073
	0.168047	0.182831	0.262981
	0.17248	0.175831	0.269634
	0.173464	0.180598	0.271645
	0.1774	0.175023	0.275687
	0.178933	0.178016	0.26932
	0.161963	0.176377	0.266119
	0.160421	0.174261	0.255969
	0.163912	0.184756	0.251054
	0.159841	0.191501	0.255267
	0.157895	0.18029	0.255172
	0.166252	0.183591	0.255634
	0.179617	0.183024	0.258256
	0.178439	0.18484	0.260617
	0.179745	0.184556	0.254703
	0.182851	0.180097	0.257611
	0.175819	0.186445	0.257741
	0.173729	0.19078	0.261389
	0.172994	0.20361	0.267447
	0.184725	0.204562	0.255212
	0.182139	0.196457	0.260459
	0.172198	0.19219	0.263278
	0.182831	0.185217	0.25575
	0.186119	0.202534	0.257252
	0.188565	0.201507	0.253455
	0.193048	0.196115	0.261313
	0.188902	0.189571	0.261453
	0.190492	0.192079	0.253547
	0.203134	0.205166	0.250072
	0.188533	0.202453	0.248457
	0.175672	0.19194	0.257161
	0.187874	0.185503	0.255703
	0.189703	0.181433	0.253404
	0.181308	0.195207	0.252325
	0.182526	0.186295	0.25244
	0.192927	0.191099	0.261546
	0.190344	0.195663	0.258888
	0.198025	0.187441	0.260559
	0.190724	0.184842	0.263404
	0.196237	0.188763	0.260253
	0.198631	0.191833	0.258707
	0.211422	0.18868	0.259202
	0.209018	0.17957	0.247485
	0.209441	0.199199	0.240701
	0.210158	0.194181	0.243436
	0.210226	0.18093	0.251725
	0.225257	0.179073	0.250614
	0.220258	0.187789	0.257658
	0.21595	0.196163	0.256797
	0.209658	0.18332	0.251822
	0.211319	0.188769	0.254064
	0.214193	0.19607	0.251761
	0.225645	0.190927	0.255105
	0.226386	0.194193	0.259441
	0.219491	0.190281	0.257846
	0.213608	0.200039	0.253075
	0.206279	0.19388	0.249935
	0.211675	0.186616	0.243783
	0.212197	0.186126	0.234728
	0.207094	0.189077	0.240924
	0.210588	0.171098	0.243043
	0.204819	0.174758	0.240637
	0.20365	0.187427	0.248419
	0.205056	0.182027	0.253176
	0.206803	0.18021	0.248764
	0.220676	0.174903	0.249911
	0.20909	0.177149	0.253651
	0.200236	0.184536	0.25514
	0.20112	0.18218	0.248449
	0.200483	0.185539	0.264798
	0.201557	0.191707	0.266955
	0.196222	0.196749	0.261513
	0.19639	0.20181	0.252544
	0.200146	0.205573	0.253454
	0.185108	0.197483	0.257566
	0.185759	0.190792	0.260793
	0.188736	0.185031	0.257341
	0.191428	0.191294	0.258067
	0.184167	0.191303	0.252762
	0.192913	0.191863	0.249908
	0.185559	0.188839	0.254985
	0.177712	0.18441	0.252533
	0.179497	0.1893	0.254139
	0.174023	0.178647	0.249259
	0.189517	0.18237	0.255705
	0.182271	0.175353	0.265553
	0.193505	0.182055	0.266827
	0.188059	0.185977	0.253773
	0.176997	0.182127	0.253137
	0.185132	0.17665	0.261469
	0.183882	0.179313	0.269082
	0.179129	0.186799	0.264087
	0.182472	0.188509	0.259084
	0.17328	0.194306	0.25339
	0.168815	0.192973	0.250703
	0.170832	0.198427	0.24993
	0.173944	0.188	0.248154
	0.167809	0.190151	0.242727
	0.160395	0.188507	0.243418
	0.166589	0.189869	0.236764
	0.157957	0.199585	0.234847
	0.15645	0.198398	0.232321
	0.156686	0.195386	0.234178
	0.154345	0.196803	0.238622
	0.16016	0.198491	0.238108
	0.173647	0.199215	0.248228
	0.16014	0.193141	0.245178
	0.164634	0.185158	0.245889
	0.160779	0.175622	0.257375
	0.17078	0.174898	0.250691
	0.172719	0.171006	0.248064
	0.177373	0.167144	0.235306
	0.176028	0.172059	0.246271
	0.163856	0.179577	0.249593
	0.160144	0.179478	0.255491
	0.156948	0.182117	0.254199
	0.168375	0.172762	0.250457
	0.173446	0.180262	0.254725
	0.17923	0.184291	0.24974
	0.180782	0.177859	0.252133
	0.156768	0.181658	0.252999
	0.154817	0.173089	0.260505
	0.163164	0.162609	0.264096
	0.164542	0.174672	0.2627
	0.174219	0.173114	0.2604
	0.168354	0.171114	0.266399
	0.171023	0.172539	0.25246
	0.178668	0.17144	0.254342
	0.191802	0.172186	0.256855
	0.183715	0.173508	0.258575
	0.174848	0.174469	0.257161
	0.176125	0.179603	0.25653
	0.187734	0.18176	0.265976
	0.181836	0.180387	0.261458
	0.189285	0.1816	0.270981
	0.189462	0.181666	0.268791
	0.190441	0.181799	0.264329
	0.18193	0.188162	0.266497
	0.191285	0.179811	0.268724
	0.184089	0.180164	0.27168
	0.180399	0.176641	0.264143
	0.177455	0.181566	0.263966
	0.186467	0.179508	0.265002
	0.189868	0.17064	0.25861
	0.186577	0.17494	0.258166
	0.186366	0.179943	0.249781
	0.192073	0.179705	0.243178
	0.19638	0.175415	0.246381
	0.1924	0.176867	0.244877
	0.195552	0.183887	0.248124
	0.185423	0.17989	0.248445
	0.190562	0.178637	0.245051
	0.203476	0.175658	0.242209
	0.208879	0.180123	0.2426
	0.199372	0.181156	0.24483
	0.192476	0.184559	0.238295
	0.192771	0.187446	0.236229
	0.192605	0.182159	0.236739
	0.202525	0.186645	0.237783
	0.199858	0.178865	0.24272
	0.203049	0.174418	0.241096
	0.204464	0.174649	0.23708
	0.213527	0.191953	0.240561
	0.2189	0.182805	0.235681
	0.212005	0.18628	0.239845
	0.201782	0.18765	0.234576
	0.199388	0.181469	0.238349
	0.198694	0.182705	0.239508
	0.203478	0.186094	0.243479
	0.191895	0.191598	0.238682
	0.203213	0.200004	0.236165
	0.194345	0.197178	0.235927
	0.193602	0.193168	0.235548
	0.189539	0.191148	0.232146
	0.174062	0.194549	0.230031
	0.18259	0.200303	0.235992
	0.19085	0.197561	0.241053
	0.183425	0.197663	0.241694
	0.185296	0.194031	0.257116
	0.177594	0.193729	0.248002
	0.184321	0.196971	0.234863
	0.182804	0.199879	0.245556
	0.178173	0.190003	0.247767
	0.184469	0.188795	0.249974
	0.176471	0.18884	0.249717
	0.185407	0.187451	0.245849
	0.189642	0.183753	0.256127
	0.176831	0.188019	0.264618
	0.176232	0.189517	0.262919
	0.174814	0.185071	0.257169
	0.177966	0.184201	0.248376
	0.171286	0.184206	0.245196
	0.168984	0.184757	0.257423
	0.172903	0.185136	0.262428
	0.171512	0.186207	0.267321
	0.176899	0.190381	0.268585
	0.174846	0.193863	0.255007
	0.173606	0.194563	0.247738
	0.175508	0.195236	0.245839
	0.175083	0.181351	0.249783
	0.177968	0.177003	0.245566
	0.178389	0.186539	0.247009
	0.180468	0.179754	0.251577
	0.173915	0.185352	0.253984
	0.186719	0.177938	0.244739
	0.188208	0.181988	0.242555
	0.191063	0.189894	0.251505
	0.188711	0.180205	0.252178
	0.197037	0.188832	0.253739
	0.197282	0.177658	0.254647
	0.190968	0.178668	0.263544
	0.183286	0.176737	0.274325
	0.169994	0.172925	0.27079
	0.173779	0.172506	0.274835
	0.169247	0.172599	0.280769
	0.165142	0.16729	0.280573
	0.17027	0.169614	0.280062
	0.176678	0.174397	0.283318
	0.181016	0.16752	0.281317
	0.188592	0.174801	0.28422
	0.179148	0.171543	0.279437
	0.175899	0.170418	0.294597
	0.180695	0.170822	0.292647
	0.185795	0.175444	0.287341
	0.181357	0.171431	0.290559
	0.190801	0.169077	0.287689
	0.188784	0.170065	0.274808
	0.191939	0.171893	0.270257
	0.189091	0.169946	0.269435
	0.198561	0.177144	0.264896
	0.184893	0.172752	0.266223
	0.177521	0.170443	0.270761
	0.180612	0.16552	0.264006
	0.18595	0.167716	0.272169
	0.171197	0.165386	0.274008
	0.165858	0.170262	0.275945
	0.166353	0.181723	0.276509
	0.163779	0.179881	0.280663
	0.158658	0.182566	0.278703
	0.16139	0.184041	0.284689
	0.168403	0.183468	0.289055
	0.175163	0.180063	0.282327
	0.16431	0.181307	0.284781
	0.179798	0.176937	0.27698
	0.1811	0.183695	0.27327
	0.174711	0.178953	0.283847
	0.182816	0.182782	0.276028
	0.191025	0.188716	0.283432
	0.184126	0.186191	0.271488
	0.17858	0.184796	0.280345
	0.17544	0.175717	0.281624
	0.184918	0.180841	0.272371
	0.181803	0.184332	0.281115
	0.185546	0.188188	0.28039
	0.180848	0.179901	0.275327
	0.180014	0.182282	0.28222
	0.181833	0.18637	0.286615
	0.17001	0.194517	0.271786
	0.166359	0.189385	0.271674
	0.170842	0.19138	0.285809
	0.15956	0.19109	0.287973
	0.182189	0.192062	0.281851
	0.182523	0.193919	0.274518
	0.167355	0.18425	0.278215
	0.175537	0.186674	0.277187
	0.162577	0.185216	0.276545
	0.169587	0.194857	0.273371
	0.169368	0.18993	0.283582
	0.161924	0.19081	0.296017
	0.164576	0.176754	0.28948
	0.161311	0.18411	0.28629
	0.161651	0.181897	0.295024
	0.16087	0.174176	0.29642
	0.158388	0.183169	0.288105
	0.155106	0.180921	0.299732
	0.155062	0.178086	0.285736
	0.160956	0.178008	0.292417
	0.164357	0.180422	0.296542
	0.158537	0.184183	0.299371
	0.162207	0.181629	0.296629
	0.163527	0.186359	0.30076
	0.174468	0.177956	0.299622
	0.16841	0.180149	0.299438
	0.169008	0.177737	0.294897
	0.175685	0.174967	0.302445
	0.177128	0.17603	0.302264
	0.182302	0.180687	0.300619
	0.173822	0.17836	0.300957
	0.182862	0.177243	0.301881
	0.187994	0.166683	0.290203
	0.173382	0.176093	0.280488
	0.172056	0.176479	0.285403
	0.176433	0.17156	0.277972
	0.174205	0.167321	0.273781
	0.187524	0.175776	0.268408
	0.183279	0.176668	0.273922
	0.18191	0.177385	0.272514
	0.175289	0.174772	0.286196
	0.174235	0.172212	0.279362
	0.171074	0.182169	0.288031
	0.176673	0.1757	0.2956
	0.176539	0.175416	0.294192
	0.167606	0.184181	0.294587
	0.176307	0.181405	0.304261
	0.180378	0.189742	0.302667
	0.17708	0.192652	0.299931
	0.178284	0.192385	0.305623
	0.173466	0.198383	0.299981
	0.180442	0.208358	0.298698
	0.172672	0.199545	0.285983
	0.178199	0.200334	0.279542
	0.174546	0.198966	0.28282
	0.167358	0.197374	0.280182
	0.173428	0.194391	0.283246
	0.174618	0.185941	0.291979
	0.177537	0.18985	0.281257
	0.171195	0.18807	0.281539
	0.171767	0.187568	0.279154
	0.17356	0.187588	0.282084
	0.169427	0.180608	0.285616
	0.173562	0.18648	0.294367
	0.182394	0.192208	0.285131
	0.182151	0.187512	0.274448
	0.176006	0.183254	0.266163
	0.182979	0.190239	0.276648
	0.174739	0.186129	0.279038
	0.179587	0.192639	0.284311
	0.189537	0.200149	0.280526
	0.189406	0.188651	0.287574
	0.184046	0.183462	0.27877
	0.17996	0.187794	0.299606
	0.184282	0.188651	0.295291
	0.181537	0.179959	0.307351
	0.191912	0.175038	0.297874
	0.186135	0.17396	0.301531
	0.185724	0.17614	0.298373
	0.173132	0.177645	0.29215
	0.178802	0.191634	0.298421
	0.176443	0.192292	0.293139
	0.174768	0.186907	0.304429
	0.173462	0.178761	0.300508
	0.177438	0.184395	0.294173
	0.173879	0.177475	0.28247
	0.181736	0.178816	0.283799
	0.173155	0.178462	0.28831
	0.171588	0.182357	0.285423
	0.174417	0.17475	0.278421
	0.177802	0.175412	0.27838
	0.179225	0.17764	0.279872
	0.180202	0.177638	0.281193
	0.167336	0.179851	0.280387
	0.180117	0.172928	0.283203
	0.186695	0.177685	0.282756
	0.186023	0.179876	0.290074
	0.174518	0.178983	0.283718
	0.176963	0.183747	0.285926
	0.183181	0.187065	0.293686
	0.193615	0.183473	0.300519
	0.18225	0.180648	0.304255
	0.180595	0.178768	0.304517
	0.175274	0.184717	0.30557
	0.187058	0.182089	0.301244
	0.182231	0.195424	0.298606
	0.181907	0.194754	0.291513
	0.182527	0.182702	0.295001
	0.185056	0.18239	0.284361
	0.175702	0.18398	0.274161
	0.175797	0.184412	0.268912
	0.176197	0.182479	0.260962
	0.182638	0.193852	0.259029
	0.183918	0.1932	0.256138
	0.174838	0.187277	0.268283
	0.178483	0.19136	0.26249
	0.183647	0.18863	0.264072
	0.1851	0.190666	0.260673
	0.177385	0.187007	0.26919
	0.177228	0.19878	0.270691
	0.176527	0.192595	0.279405
	0.158758	0.193184	0.271039
	0.167286	0.202964	0.271801
	0.173274	0.200548	0.264794
	0.164386	0.20517	0.272829
	0.171233	0.209027	0.265697
	0.173139	0.207726	0.258741
	0.160526	0.199251	0.252964
	0.171708	0.185871	0.26166
	0.174518	0.187048	0.248888
	0.172406	0.186552	0.247381
	0.169698	0.193133	0.243823
	0.162336	0.18577	0.252834
	0.16157	0.188446	0.25368
	0.159598	0.192612	0.250701
	0.158733	0.184977	0.252856
	0.156407	0.192472	0.247504
	0.164618	0.180455	0.246402
	0.165752	0.184232	0.233161
	0.170187	0.186698	0.235378
	0.164695	0.196914	0.234993
	0.158609	0.19472	0.239515
	0.165351	0.191901	0.231239
	0.167746	0.190495	0.23961
	0.169273	0.19693	0.24733
	0.16866	0.197794	0.254386
	0.157466	0.19287	0.254851
	0.161545	0.185027	0.251445
	0.157442	0.184736	0.260304
	0.164231	0.180867	0.253253
	0.167837	0.181126	0.255211
	0.171606	0.181155	0.248829
	0.17026	0.182892	0.247143
	0.178902	0.181588	0.243294
	0.177367	0.186927	0.254086
	0.174544	0.187729	0.249909
	0.171175	0.188763	0.25621
	0.17339	0.19062	0.254619
	0.178634	0.197355	0.261742
	0.177904	0.194722	0.263854
	0.179518	0.199713	0.255552
	0.1819	0.204873	0.257894
	0.187459	0.207622	0.247803
	0.178442	0.210886	0.253444
	0.181584	0.220087	0.254655
	0.1727	0.218261	0.25358
	0.172975	0.211821	0.257089
	0.16604	0.212718	0.248181
	0.170159	0.215084	0.249416
	0.171304	0.205194	0.243408
	0.163544	0.202576	0.253577
	0.159436	0.193891	0.24124
	0.159706	0.194404	0.23324
	0.170365	0.190963	0.234771
	0.174686	0.188003	0.233294
	0.175506	0.189948	0.229409
	0.165823	0.197667	0.232815
	0.164874	0.19412	0.23981
	0.165263	0.189589	0.236072
	0.167628	0.194645	0.232489
	0.17011	0.198014	0.23108
	0.170534	0.200036	0.23427
	0.170751	0.196555	0.230535
	0.170548	0.191432	0.236347
	0.177948	0.191183	0.231519
	0.177744	0.190853	0.244306
	0.183869	0.178093	0.248472
	0.180429	0.191851	0.249105
	0.180821	0.184488	0.252939
	0.186006	0.182555	0.253352
	0.188577	0.182358	0.247041
	0.191729	0.184402	0.243813
	0.186415	0.190825	0.249582
	0.17843	0.186623	0.238943
	0.182939	0.181509	0.235702
	0.185804	0.181259	0.233392
	0.186886	0.176328	0.236616
	0.179835	0.177535	0.237466
	0.17853	0.174371	0.239541
	0.179859	0.177713	0.233177
	0.17559	0.176615	0.235035
	0.180263	0.179188	0.232027
	0.17628	0.179351	0.236087
	0.169553	0.176067	0.233568
	0.168697	0.17838	0.235695
	0.177093	0.188621	0.238789
	0.178501	0.19418	0.239358
	0.18206	0.194739	0.235877
	0.18106	0.195501	0.249205
	0.184064	0.193927	0.23842
	0.183103	0.190116	0.231576
	0.189481	0.197997	0.232492
	0.185077	0.192238	0.236394
	0.185555	0.195019	0.231277
	0.182267	0.189991	0.236194
	0.19023	0.188581	0.231879
	0.195904	0.18012	0.235138
	0.194782	0.189388	0.2347
	0.19902	0.185389	0.234747
	0.185464	0.183367	0.239436
	0.183403	0.185442	0.234737
	0.1796	0.18708	0.242191
	0.178152	0.19423	0.240157
	0.182393	0.185561	0.247249
	0.189147	0.18658	0.239847
	0.192283	0.183715	0.231413
	0.186203	0.179643	0.227
	0.187286	0.17885	0.223005
	0.196983	0.184065	0.234627
	0.18847	0.179308	0.229889
	0.187625	0.17734	0.234656
	0.195151	0.182843	0.239286
	0.203976	0.189931	0.228936
	0.196331	0.181767	0.240552
	0.193076	0.179012	0.242534
	0.18881	0.175914	0.243617
	0.183314	0.178978	0.243213
	0.184825	0.181003	0.242669
	0.193395	0.188054	0.253283
	0.192457	0.186621	0.245087
	0.189731	0.187465	0.247751
	0.194377	0.1862	0.242076
	0.188017	0.185675	0.23889
	0.173329	0.181129	0.235858
	0.18076	0.182718	0.256965
	0.179362	0.178173	0.266514
	0.179924	0.180843	0.257116
	0.184406	0.181607	0.257216
	0.182172	0.188692	0.250222
	0.182633	0.181185	0.256698
	0.171752	0.184085	0.264078
	0.177462	0.18769	0.266732
	0.169412	0.189258	0.262057
	0.171934	0.194804	0.257026
	0.167469	0.185875	0.25734
	0.172818	0.18267	0.259228
	0.182813	0.183069	0.269125
	0.176586	0.180729	0.257996
	0.165688	0.185089	0.267609
	0.168581	0.183349	0.258354
	0.161801	0.183568	0.248634
	0.171936	0.186941	0.254219
	0.172878	0.188892	0.254498
	0.162734	0.188938	0.248409
	0.173193	0.189594	0.246135
	0.174409	0.181712	0.237817
	0.174479	0.190907	0.239171
	0.172307	0.190772	0.221537
	0.175782	0.181097	0.225803
	0.174907	0.178536	0.233516
	0.182462	0.177797	0.230559
	0.184286	0.176912	0.225761
	0.174413	0.179598	0.235838
	0.175165	0.177249	0.232565
	0.177729	0.176375	0.236108
	0.181682	0.177827	0.241868
	0.178176	0.17793	0.231963
	0.181363	0.181086	0.225773
	0.180062	0.184587	0.22323
	0.177211	0.179538	0.225908
	0.169259	0.185561	0.232822
	0.182132	0.186764	0.230061
	0.185236	0.184376	0.231208
	0.187955	0.178145	0.224093
	0.187339	0.183478	0.224815
	0.180728	0.177752	0.217412
	0.182219	0.190655	0.224479
	0.179417	0.191495	0.220166
	0.168047	0.188232	0.218697
	0.169547	0.195198	0.211712
	0.173729	0.195043	0.212566
	0.168704	0.193972	0.206537
	0.176536	0.2015	0.218612
	0.177056	0.195569	0.213392
	0.170971	0.188768	0.218668
	0.179416	0.178729	0.218303
	0.170811	0.179459	0.21128
	0.16993	0.18147	0.218339
	0.177903	0.181051	0.225864
	0.173236	0.177473	0.228835
	0.17829	0.177009	0.226174
	0.180082	0.183402	0.239985
	0.174604	0.187825	0.231417
	0.167102	0.194793	0.230654
	0.176592	0.197335	0.233822
	0.168549	0.205391	0.229311
	0.167924	0.195665	0.224265
	0.171412	0.188927	0.226136
	0.17359	0.190053	0.214632
	0.170359	0.18869	0.218257
	0.170568	0.189316	0.216722
	0.163319	0.195801	0.222337
	0.153836	0.19125	0.221101
	0.16221	0.187684	0.222931
	0.162263	0.197973	0.21564
	0.157594	0.197717	0.22598
	0.160493	0.194883	0.228984
	0.160037	0.204092	0.236654
	0.173077	0.203771	0.232648
	0.171411	0.195141	0.224625
	0.16423	0.192106	0.225444
	0.174233	0.195756	0.22798
	0.18771	0.195046	0.229651
	0.181485	0.192788	0.232782
	0.179288	0.194676	0.229463
	0.167033	0.194272	0.225393
	0.167973	0.204383	0.22716
	0.167375	0.212071	0.22344
	0.159925	0.214835	0.222109
	0.167742	0.209446	0.231244
	0.167454	0.203469	0.225813
	0.172653	0.198424	0.22609
	0.166638	0.213314	0.222662
	0.169995	0.218801	0.225014
	0.171214	0.211857	0.219593
	0.173837	0.214721	0.220666
	0.175785	0.210244	0.231479
	0.170836	0.200588	0.231502
	0.173649	0.203196	0.225928
	0.172837	0.201213	0.226199
	0.17857	0.196605	0.227416
	0.170519	0.19116	0.219328
	0.162	0.19682	0.218198
	0.157924	0.200619	0.217194
	0.164757	0.196453	0.207965
	0.160737	0.208707	0.221371
	0.153794	0.211515	0.21867
	0.158866	0.21613	0.215682
	0.159229	0.205845	0.219536
	0.150441	0.201672	0.231601
	0.161759	0.198952	0.233788
	0.156896	0.205096	0.231051
	0.153636	0.206135	0.226005
	0.153526	0.204329	0.228489
	0.147918	0.20707	0.229409
	0.160222	0.201306	0.236855
	0.171738	0.198309	0.229752
	0.16205	0.198795	0.228591
	0.16055	0.207351	0.227367
	0.156078	0.201084	0.218433
	0.16043	0.196285	0.226131
	0.167169	0.197827	0.227704
	0.166343	0.19684	0.231123
	0.175426	0.190858	0.239944
	0.173149	0.196247	0.242072
	0.166938	0.189308	0.245117
	0.172052	0.193407	0.233713
	0.172736	0.185691	0.241501
	0.175161	0.185315	0.242429
	0.180323	0.180496	0.243814
	0.167476	0.18634	0.24342
	0.175998	0.195111	0.238244
	0.176036	0.193309	0.236911
	0.178625	0.189157	0.232293
	0.171169	0.186124	0.22868
	0.17083	0.193901	0.225489
	0.164458	0.19107	0.229431
	0.162067	0.190788	0.228482
	0.156579	0.180679	0.225321
	0.158677	0.189937	0.229493
	0.161672	0.182372	0.233814
	0.17241	0.18434	0.235894
	0.174579	0.187338	0.228906
	0.175572	0.178453	0.226551
	0.18562	0.176916	0.229461
	0.191269	0.175229	0.228911
	0.196082	0.177696	0.230692
	0.195068	0.181693	0.220485
	0.179791	0.178957	0.223415
	0.181864	0.180742	0.226986
	0.181368	0.18669	0.221457
	0.181986	0.173699	0.223035
	0.179885	0.176666	0.222109
	0.179551	0.176437	0.221865
	0.18378	0.174303	0.220658
	0.171889	0.17476	0.221639
	0.182827	0.183632	0.223105
	0.181097	0.180455	0.225472
	0.176093	0.18009	0.219287
	0.183402	0.181938	0.216602
	0.179013	0.178635	0.225293
	0.190718	0.175388	0.229762
	0.18739	0.176964	0.229071
	0.194635	0.179531	0.232389
	0.196517	0.179738	0.223865
	0.193375	0.177655	0.231699
	0.192716	0.17704	0.229747
	0.185441	0.176027	0.23202
	0.183501	0.176503	0.235939
	0.188315	0.175919	0.237353
	0.189787	0.170985	0.238168
	0.193413	0.178377	0.232021
	0.200198	0.183056	0.232048
	0.195236	0.182368	0.225145
	0.195753	0.178452	0.236889
	0.196073	0.179674	0.232296
	0.186707	0.17866	0.236306
	0.178282	0.189327	0.235993
	0.177636	0.186026	0.231142
	0.186675	0.187764	0.219932
	0.18112	0.181216	0.21831
	0.173897	0.195324	0.223484
	0.180677	0.192183	0.219596
	0.170398	0.196037	0.221069
	0.171264	0.203498	0.223846
	0.173904	0.194255	0.229814
	0.176193	0.193041	0.220925
	0.185762	0.189723	0.22673
	0.170977	0.198113	0.223626
	0.167454	0.193016	0.214854
	0.178893	0.196557	0.219776
	0.184187	0.188558	0.218745
	0.173595	0.190858	0.222098
	0.17864	0.191213	0.225004
	0.171505	0.201162	0.224337
	0.165353	0.198787	0.222688
	0.160812	0.199848	0.223533
	0.162735	0.194819	0.217399
	0.172025	0.187111	0.210896
	0.177988	0.192971	0.220902
	0.174022	0.192468	0.216796
	0.186307	0.19016	0.213146
	0.18947	0.196507	0.20891
	0.185733	0.19937	0.212912
	0.179548	0.194042	0.218053
	0.173525	0.194682	0.223968
	0.190537	0.202013	0.220857
	0.191909	0.208841	0.220062
	0.202573	0.209879	0.229261
	0.187194	0.203582	0.234985
	0.186983	0.195986	0.227045
	0.200937	0.192051	0.229388
	0.204208	0.19652	0.235584
	0.202113	0.199474	0.233374
	0.192472	0.190297	0.231609
	0.195076	0.189257	0.242821
	0.202206	0.195788	0.232176
	0.206734	0.197588	0.233457
	0.197281	0.196081	0.242167
	0.189632	0.199492	0.234612
	0.178893	0.192346	0.243609
	0.176664	0.190906	0.255405
	0.173406	0.204531	0.256884
	0.165273	0.205101	0.258065
	0.1612	0.198051	0.262577
	0.171279	0.199763	0.260168
	0.165855	0.195434	0.26496
	0.171887	0.199299	0.259189
	0.180874	0.207359	0.25225
	0.176193	0.202209	0.252522
	0.165876	0.205993	0.255061
	0.173038	0.206307	0.252812
	0.165084	0.209797	0.254352
	0.167687	0.21027	0.252157
	0.170051	0.200638	0.243418
	0.172471	0.206686	0.260513
	0.166304	0.202577	0.253989
	0.166388	0.198512	0.247794
	0.16539	0.204359	0.246862
	0.171376	0.212047	0.252554
	0.175462	0.204588	0.247565
	0.17277	0.188316	0.244831
	0.177136	0.190905	0.242667
	0.174953	0.184306	0.239954
	0.177484	0.191356	0.240936
	0.177678	0.199765	0.241797
	0.17368	0.196643	0.248025
	0.178735	0.19338	0.248365
	0.190579	0.191321	0.243742
	0.196646	0.2012	0.253473
	0.187537	0.20258	0.256042
	0.195322	0.205117	0.267056
	0.187561	0.205156	0.263691
	0.196838	0.195363	0.256491
	0.191972	0.19282	0.253232
	0.197541	0.193622	0.243204
	0.197162	0.192775	0.235164
	0.195283	0.184067	0.244668
	0.192933	0.185123	0.250768
	0.188899	0.188122	0.243359
	0.195905	0.19589	0.240851
	0.189379	0.187274	0.244224
	0.194591	0.19704	0.237239
	0.195718	0.193722	0.24213
	0.186764	0.195113	0.234329
	0.183612	0.192885	0.228024
	0.186417	0.202028	0.23354
	0.181216	0.197157	0.245744
	0.189556	0.197492	0.240746
	0.194588	0.18715	0.242444
	0.185979	0.192054	0.239582
	0.202069	0.18881	0.235875
	0.193748	0.190303	0.234442
	0.183427	0.198429	0.236146
	0.187357	0.191687	0.247493
	0.185016	0.187432	0.239092
	0.183679	0.188224	0.244814
	0.18563	0.186513	0.252256
	0.203359	0.191444	0.252823
	0.192741	0.191719	0.245468
	0.193743	0.186992	0.248727
	0.187433	0.194055	0.256084
	0.17935	0.194569	0.259296
	0.18406	0.196069	0.2547
	0.189121	0.201096	0.268171
	0.19077	0.20048	0.264815
	0.192091	0.195371	0.26043
	0.184182	0.187135	0.250439
	0.182699	0.186136	0.24847
	0.17454	0.185666	0.244909
	0.187976	0.185032	0.239987
	0.192659	0.190346	0.245856
	0.18284	0.195878	0.240513
	0.186964	0.184849	0.238549
	0.190345	0.191783	0.224118
	0.190427	0.187771	0.224699
	0.178265	0.189828	0.224403
	0.181648	0.187726	0.234666
	0.18395	0.183609	0.246403
	0.185032	0.187302	0.23686
	0.19238	0.192773	0.240031
	0.193572	0.184527	0.234127
	0.191194	0.19298	0.246684
	0.201597	0.189007	0.246261
	0.179986	0.193956	0.244935
	0.183731	0.189611	0.244002
	0.177876	0.179673	0.2425
	0.177005	0.184947	0.242478
	0.194034	0.178617	0.241539
	0.195428	0.178087	0.239879
	0.19941	0.174096	0.232823
	0.195848	0.171771	0.233135
	0.191403	0.174633	0.23853
	0.191749	0.182171	0.239509
	0.200398	0.178758	0.241639
	0.188009	0.175468	0.242892
	0.194347	0.18014	0.241622
	0.209376	0.170653	0.237661
	0.203004	0.171022	0.234665
	0.21257	0.1697	0.239716
	0.209682	0.168769	0.232814
	0.211882	0.169975	0.240068
	0.222504	0.169697	0.242051
	0.230625	0.16808	0.248689
	0.228313	0.175307	0.246685
	0.228683	0.18548	0.244174
	0.222732	0.18127	0.23721
	0.22252	0.184793	0.240897
	0.216548	0.183363	0.242539
	0.22017	0.190634	0.247091
	0.220697	0.188426	0.242913
	0.219398	0.180734	0.253321
	0.202209	0.179711	0.254242
	0.211561	0.183963	0.252059
	0.217903	0.184751	0.254325
	0.214792	0.185432	0.260045
	0.21015	0.176795	0.264522
	0.216773	0.184285	0.270699
	0.230512	0.178073	0.26841
	0.228293	0.184938	0.266006
	0.217869	0.188724	0.268501
	0.223815	0.179146	0.271701
	0.21936	0.178457	0.261105
	0.208031	0.183504	0.26523
	0.217536	0.186085	0.253043
	0.220261	0.179721	0.248539
	0.219062	0.182295	0.244006
	0.226726	0.178518	0.244498
	0.231646	0.174883	0.24255
	0.226464	0.173455	0.243318
	0.236812	0.182751	0.23785
	0.22718	0.183513	0.243726
	0.230525	0.173875	0.241115
	0.23507	0.174587	0.24354
	0.219102	0.169343	0.241499
	0.211143	0.181541	0.242468
	0.211142	0.179298	0.250845
	0.207202	0.174735	0.254093
	0.198413	0.177612	0.239285
	0.192828	0.177263	0.242368
	0.202015	0.173774	0.241143
	0.20304	0.178184	0.250183
	0.209376	0.181813	0.244904
	0.198998	0.178209	0.250015
	0.191017	0.176884	0.247184
	0.19055	0.187347	0.243513
	0.187104	0.179466	0.249082
	0.190014	0.180447	0.251231
	0.182818	0.183904	0.251275
	0.190914	0.183188	0.253545
	0.194387	0.185745	0.255037
	0.199766	0.183014	0.249838
	0.20438	0.184025	0.255739
	0.194765	0.186572	0.24829
	0.188064	0.185179	0.234219
	0.192773	0.177288	0.233273
	0.192567	0.189344	0.241764
	0.188484	0.189468	0.245595
	0.191465	0.190915	0.244938
	0.198174	0.188051	0.243075
	0.204031	0.186003	0.242931
	0.20074	0.188024	0.245403
	0.201732	0.187762	0.245469
	0.195056	0.192519	0.245135
	0.208258	0.182323	0.248849
	0.203569	0.186656	0.244929
	0.206928	0.180932	0.245382
	0.209466	0.178603	0.245232
	0.211743	0.179803	0.25167
	0.214802	0.177468	0.247077
	0.199611	0.180007	0.243499
	0.197987	0.181032	0.240436
	0.197125	0.190511	0.244654
	0.188587	0.185887	0.231723
	0.196836	0.183267	0.24414
	0.19578	0.182716	0.243313
	0.192534	0.178557	0.251273
	0.202346	0.178471	0.256419
	0.195569	0.182079	0.251971
	0.180251	0.187696	0.24757
	0.186479	0.179602	0.238656
	0.180831	0.18284	0.231464
	0.186181	0.180262	0.24045
	0.194656	0.176347	0.23885
	0.204761	0.177337	0.241422
	0.207088	0.181745	0.249128
	0.198038	0.179964	0.254134
	0.199149	0.180131	0.252765
	0.208575	0.175427	0.255379
	0.211477	0.187253	0.246303
	0.214637	0.186055	0.24226
	0.219209	0.186077	0.247902
	0.225551	0.196806	0.241801
	0.227664	0.185984	0.248236
	0.234979	0.190926	0.243146
	0.23071	0.189357	0.240912
	0.221206	0.20178	0.23075
	0.23047	0.19146	0.229311
	0.230307	0.201266	0.23184
	0.23668	0.200746	0.231258
	0.223829	0.200623	0.235638
	0.215798	0.198206	0.233251
	0.206885	0.197656	0.230903
	0.207013	0.191123	0.239244
	0.206511	0.195938	0.241921
	0.200969	0.19633	0.239012
	0.20703	0.193789	0.22975
	0.212506	0.187729	0.223854
	0.200116	0.18714	0.229707
	0.200104	0.17674	0.228947
	0.212412	0.187233	0.225913
	0.211811	0.17709	0.229051
	0.227986	0.181264	0.224222
	0.217402	0.190562	0.236316
	0.22265	0.191547	0.236948
	0.214994	0.19153	0.245891
	0.214236	0.188477	0.235314
	0.222255	0.19007	0.237895
	0.212351	0.195185	0.238647
	0.20979	0.195857	0.238319
	0.213243	0.188524	0.233739
	0.21554	0.175074	0.237909
	0.224245	0.181125	0.243183
	0.223139	0.182574	0.23767
	0.208884	0.186766	0.232604
	0.208964	0.185199	0.235757
	0.210316	0.185168	0.222406
	0.210964	0.189246	0.228839
	0.210215	0.18517	0.233682
	0.21349	0.183528	0.22677
	0.212812	0.187655	0.231416
	0.207684	0.183305	0.234681
	0.207171	0.188656	0.229857
	0.195742	0.187941	0.234016
	0.199711	0.183509	0.233164
	0.198518	0.191193	0.230762
	0.204562	0.177049	0.235485
	0.214811	0.193952	0.232102
	0.206511	0.184246	0.237973
	0.200856	0.178657	0.239862
	0.204816	0.176075	0.233487
	0.208561	0.173592	0.24084
	0.211454	0.173376	0.245129
	0.201636	0.182469	0.248233
	0.195721	0.17359	0.249747
	0.199552	0.172483	0.24831
	0.195167	0.17403	0.239072
	0.196225	0.172522	0.237335
	0.192047	0.177065	0.250449
	0.189688	0.181016	0.248408
	0.186541	0.184107	0.247503
	0.187567	0.187245	0.245988
	0.188092	0.185033	0.240145
	0.189492	0.195909	0.243842
	0.198218	0.190951	0.245062
	0.18525	0.189462	0.246194
	0.187251	0.193373	0.246932
	0.185038	0.200289	0.237995
	0.189909	0.196589	0.243965
	0.193546	0.194562	0.23826
	0.198384	0.201415	0.2465
	0.198313	0.202096	0.243506
	0.193126	0.192114	0.25057
	0.194044	0.203597	0.243523
	0.195804	0.206175	0.255059
	0.196806	0.210674	0.252648
	0.192279	0.202633	0.247818
	0.196548	0.200803	0.253568
	0.189652	0.198961	0.250875
	0.193455	0.1927	0.24429
	0.211391	0.196756	0.250632
	0.216919	0.206027	0.241206
	0.214948	0.206151	0.237429
	0.215325	0.200824	0.23957
	0.224136	0.209807	0.235271
	0.218235	0.206045	0.234519
	0.213661	0.207284	0.234825
	0.216583	0.20963	0.23751
	0.222773	0.204334	0.243296
	0.212831	0.207634	0.236878
	0.215515	0.204339	0.240626
	0.210593	0.206613	0.246621
	0.210698	0.206293	0.23089
	0.214682	0.20486	0.237926
	0.20992	0.201404	0.243793
	0.209603	0.213761	0.244414
	0.214081	0.220357	0.252955
	0.208768	0.219893	0.258397
	0.221579	0.216922	0.262885
	0.217329	0.212112	0.251885
	0.225989	0.215244	0.261594
	0.234037	0.208493	0.256345
	0.236687	0.21148	0.250177
	0.242337	0.202738	0.25238
	0.232682	0.199646	0.258884
	0.241496	0.197048	0.259674
	0.242789	0.202238	0.251218
	0.254896	0.203533	0.253341
	0.273792	0.207922	0.247866
	0.281628	0.218629	0.24944
	0.277688	0.223479	0.247123
	0.275326	0.223751	0.246557
	0.271724	0.222687	0.248995
	0.265852	0.216544	0.248564
	0.259916	0.215097	0.245353
	0.25942	0.213723	0.251778
	0.263377	0.210813	0.259199
	0.259237	0.202931	0.249131
	0.258904	0.207459	0.250021
	0.25155	0.207258	0.250369
	0.246868	0.20357	0.244286
	0.238895	0.190977	0.245202
	0.248434	0.191922	0.245498
	0.240285	0.204015	0.242188
	0.230796	0.195562	0.242596
	0.238396	0.194672	0.253518
	0.251374	0.192957	0.250611
	0.26136	0.197427	0.248586
	0.258664	0.201352	0.250416
	0.253596	0.204609	0.246001
	0.262458	0.204242	0.246776
	0.269741	0.211405	0.25436
	0.2704	0.200218	0.260317
	0.274385	0.195824	0.260305
	0.27066	0.200026	0.263415
	0.260669	0.204524	0.255313
	0.260002	0.19401	0.258953
	0.255436	0.197279	0.262622
	0.265265	0.207873	0.256936
	0.257207	0.203563	0.245426
	0.260322	0.203341	0.253944
	0.246438	0.200165	0.248151
	0.260002	0.201795	0.245678
	0.258007	0.202286	0.249544
	0.259756	0.203384	0.245312
	0.261841	0.185711	0.240622
	0.248537	0.186898	0.239194
	0.239041	0.17754	0.235291
	0.240797	0.184196	0.238675
	0.234391	0.183367	0.226764
	0.237631	0.19163	0.233197
	0.239346	0.190755	0.23141
	0.240938	0.186622	0.226917
	0.239669	0.182736	0.225489
	0.240463	0.193151	0.228713
	0.233733	0.193095	0.231628
	0.234646	0.195152	0.240251
	0.220654	0.195284	0.232999
	0.222903	0.197795	0.239564
	0.221205	0.185601	0.237581
	0.220755	0.188764	0.237399
	0.207955	0.189559	0.234015
	0.215757	0.198427	0.235978
	0.221448	0.19941	0.237514
	0.226242	0.189427	0.233763
	0.226705	0.202509	0.234713
	0.228734	0.198531	0.22404
	0.222546	0.208723	0.236245
	0.230619	0.211185	0.233929
	0.234877	0.206451	0.231609
	0.225024	0.196366	0.240062
	0.226105	0.201291	0.240315
	0.219506	0.199292	0.236901
	0.21509	0.199606	0.240836
	0.230033	0.19413	0.245579
	0.221988	0.208213	0.239943
	0.232476	0.210963	0.238432
	0.239554	0.212287	0.239611
	0.250512	0.206295	0.231828
	0.252746	0.200359	0.236219
	0.25743	0.200082	0.234251
	0.266935	0.200311	0.233281
	0.272436	0.205974	0.229404
	0.256128	0.206713	0.23012
	0.255743	0.202367	0.241056
	0.264562	0.209944	0.241411
	0.271455	0.209102	0.234741
	0.271961	0.208866	0.233362
	0.280197	0.206141	0.238886
	0.266449	0.203307	0.241897
	0.258902	0.208992	0.242723
	0.265882	0.207606	0.242287
	0.251609	0.205491	0.245688
	0.256222	0.2001	0.250946
	0.251276	0.201728	0.251093
	0.252704	0.196481	0.248601
	0.241039	0.198152	0.255066
	0.237277	0.1977	0.246735
	0.23418	0.19398	0.253296
	0.254451	0.193181	0.253387
	0.257768	0.199908	0.257931
	0.260513	0.197241	0.255644
	0.26181	0.196193	0.249323
	0.267493	0.187746	0.258663
	0.272867	0.189395	0.257814
	0.263094	0.201883	0.255128
	0.254006	0.202404	0.254113
	0.24619	0.199229	0.252693
	0.252343	0.197145	0.248601
	0.255978	0.195975	0.258023
	0.261713	0.19214	0.254686
	0.260427	0.198503	0.260982
	0.249927	0.18567	0.248859
	0.246129	0.192581	0.258082
	0.241434	0.202827	0.24549
	0.238908	0.202031	0.244533
	0.236549	0.197624	0.256478
	0.251214	0.199491	0.256541
	0.2507	0.197155	0.257556
	0.254335	0.196343	0.260475
	0.258352	0.20173	0.258126
	0.252064	0.199536	0.257714
	0.252839	0.198678	0.254137
	0.250107	0.200387	0.254069
	0.232634	0.199216	0.246988
	0.241957	0.198723	0.250561
	0.242913	0.200201	0.255587
	0.235782	0.202899	0.258204
	0.234003	0.190709	0.259164
	0.223948	0.195845	0.259199
	0.235849	0.201317	0.256583
	0.228638	0.199932	0.257683
	0.226356	0.201225	0.259634
	0.22899	0.199798	0.265955
	0.22566	0.202884	0.278477
	0.218602	0.202019	0.286957
	0.228189	0.203719	0.292166
	0.22386	0.210559	0.285827
	0.235234	0.210158	0.283323
	0.239903	0.217252	0.281674
	0.239801	0.21763	0.271728
	0.243035	0.210872	0.270739
	0.239648	0.21342	0.271141
	0.233103	0.221993	0.267315
	0.222857	0.217412	0.264968
	0.228914	0.208439	0.261688
	0.23638	0.204373	0.260534
	0.232419	0.209084	0.261526
	0.226021	0.205978	0.269586
	0.227436	0.201042	0.261676
	0.225274	0.207798	0.266625
	0.230213	0.204017	0.270011
	0.233822	0.19604	0.272279
	0.231278	0.192317	0.266923
	0.221417	0.192522	0.262253
	0.232216	0.199633	0.266877
	0.230257	0.195992	0.260021
	0.2457	0.206551	0.258932
	0.235321	0.207188	0.258696
	0.229479	0.204965	0.259384
	0.236385	0.200206	0.262511
	0.234935	0.198279	0.268041
	0.234474	0.19307	0.266354
	0.226283	0.195102	0.268666
	0.220175	0.203353	0.269418
	0.229692	0.202565	0.273345
	0.248061	0.20488	0.265523
	0.24519	0.206704	0.27258
	0.230197	0.191749	0.268477
	0.226116	0.197061	0.264782
	0.220195	0.198625	0.267417
	0.237826	0.19193	0.264478
	0.241034	0.188206	0.259397
	0.235559	0.182309	0.258378
	0.253964	0.190969	0.269668
	0.252811	0.186251	0.263258
	0.257456	0.181581	0.268237
	0.242305	0.192202	0.266832
	0.242929	0.18828	0.28441
	0.247575	0.195918	0.276611
	0.258263	0.191502	0.273166
	0.26487	0.193371	0.268373
	0.250351	0.192489	0.266884
	0.243806	0.190579	0.268176
	0.249763	0.18597	0.270348
	0.249814	0.189871	0.264918
	0.24526	0.189032	0.264468
	0.254048	0.182731	0.2634
	0.245059	0.182968	0.272594
	0.24874	0.186401	0.270888
	0.254007	0.193101	0.273711
	0.2411	0.200248	0.285079
	0.238039	0.199101	0.293871
	0.241787	0.198684	0.283738
	0.238932	0.202963	0.283974
	0.236003	0.198124	0.285926
	0.24389	0.18989	0.284738
	0.244456	0.190295	0.271176
	0.261342	0.189998	0.272154
	0.244355	0.194086	0.283657
	0.250933	0.207461	0.282851
	0.257989	0.206579	0.286026
	0.256462	0.204115	0.286356
	0.26051	0.193126	0.289762
	0.259991	0.196317	0.292838
	0.258928	0.201671	0.283458
	0.258766	0.196557	0.282453
	0.260325	0.200494	0.285024
	0.259698	0.205182	0.288804
	0.253852	0.191225	0.283303
	0.261428	0.200871	0.287007
	0.254405	0.208081	0.284348
	0.257676	0.203311	0.28372
	0.250402	0.202239	0.282601
	0.263417	0.201741	0.290228
	0.257024	0.196551	0.292881
	0.243169	0.202467	0.296936
	0.24005	0.209223	0.292677
	0.228693	0.204674	0.294549
	0.230987	0.209446	0.292185
	0.225297	0.209868	0.290206
	0.231401	0.209406	0.297381
	0.235178	0.219127	0.298168
	0.235058	0.21061	0.302377
	0.229078	0.200345	0.290029
	0.237272	0.204609	0.283652
	0.233923	0.204781	0.283682
	0.233772	0.208085	0.281266
	0.24116	0.202252	0.279057
	0.240795	0.203819	0.288424
	0.242837	0.198391	0.281659
	0.252703	0.200749	0.279463
	0.259657	0.198258	0.288644
	0.254013	0.197256	0.296703
	0.265833	0.204464	0.292482
	0.271802	0.196502	0.283654
	0.268421	0.205309	0.299573
	0.251004	0.215341	0.297316
	0.236829	0.206259	0.292631
	0.251713	0.219243	0.290085
	0.249186	0.211891	0.287248
	0.249122	0.204242	0.280276
	0.239175	0.212488	0.276773
	0.234818	0.222333	0.2754
	0.232718	0.20247	0.275191
	0.22956	0.216801	0.274056
	0.237972	0.207836	0.279215
	0.22492	0.20394	0.265986
	0.222582	0.213366	0.271108
	0.217148	0.210662	0.278801
	0.224849	0.211259	0.282727
	0.214242	0.205198	0.28607
	0.20634	0.213449	0.289489
	0.215005	0.204693	0.295354
	0.218162	0.202726	0.298627
	0.224261	0.18586	0.291785
	0.222889	0.19443	0.292914
	0.215493	0.19738	0.29275
	0.223707	0.202475	0.295243
	0.219859	0.205803	0.291815
	0.217761	0.208492	0.293123
	0.240635	0.222487	0.296673
	0.228215	0.211975	0.291449
	0.232906	0.218691	0.289865
	0.224624	0.209417	0.294632
	0.220205	0.202465	0.284839
	0.21764	0.201574	0.292789
	0.21846	0.19979	0.29573
	0.214039	0.192301	0.291652
	0.206031	0.187624	0.287058
	0.215276	0.193414	0.294375
	0.215401	0.194321	0.309271
	0.215934	0.193469	0.321061
	0.221793	0.1904	0.313956
	0.22225	0.191534	0.317554
	0.227633	0.188108	0.318962
	0.214546	0.195003	0.310619
	0.212901	0.194572	0.306822
	0.21833	0.18988	0.317773
	0.213775	0.185537	0.307463
	0.21571	0.190564	0.296018
	0.212427	0.185614	0.282691
	0.207186	0.189149	0.290125
	0.198679	0.195203	0.28889
	0.194287	0.187454	0.286717
	0.202617	0.188834	0.285881
	0.215823	0.180925	0.290504
	0.21459	0.181225	0.276506
	0.212293	0.182182	0.292555
	0.216877	0.187159	0.301619
	0.212026	0.180465	0.290315
	0.20927	0.178407	0.28927
	0.210007	0.18222	0.282076
	0.219094	0.183303	0.295317
	0.214027	0.18307	0.297185
	0.222406	0.184719	0.298341
	0.226737	0.187172	0.297696
	0.224792	0.190698	0.313056
	0.224983	0.190532	0.313962
	0.218212	0.184635	0.309447
	0.213575	0.195733	0.315696
	0.219545	0.190222	0.315202
	0.209042	0.193645	0.306571
	0.209508	0.19295	0.300306
	0.217141	0.197364	0.293782
	0.217352	0.202573	0.304364
	0.216409	0.204984	0.315687
	0.217924	0.2021	0.313922
	0.221267	0.203039	0.308932
	0.210242	0.204932	0.316876
	0.222447	0.20086	0.309746
	0.215853	0.199988	0.312172
	0.23501	0.188093	0.315863
	0.232739	0.196539	0.308347
	0.222864	0.192016	0.314114
	0.211883	0.192954	0.311084
	0.219448	0.192158	0.32025
	0.222665	0.189338	0.319122
	0.224089	0.189098	0.295082
	0.231029	0.184914	0.295534
	0.228248	0.189071	0.294396
	0.222015	0.195944	0.293741
	0.227891	0.201888	0.296648
	0.223197	0.195071	0.298073
	0.219795	0.19305	0.300094
	0.212018	0.198551	0.287553
	0.218329	0.202816	0.29046
	0.208059	0.194354	0.286028
	0.212224	0.196986	0.292977
	0.210163	0.190695	0.297226
	0.208375	0.190696	0.288876
	0.213622	0.202178	0.293166
	0.21738	0.192301	0.278672
	0.219918	0.195979	0.284403
	0.232905	0.191468	0.278367
	0.22007	0.192413	0.296563
	0.224206	0.190537	0.295121
	0.219833	0.189998	0.301561
	0.213779	0.18817	0.28317
	0.210399	0.196497	0.283261
	0.219779	0.194814	0.274688
	0.218217	0.193359	0.273418
	0.218887	0.201833	0.269701
	0.212244	0.195772	0.267756
	0.219092	0.183831	0.274301
	0.231623	0.181317	0.267852
	0.219532	0.190512	0.273184
	0.226776	0.18348	0.270412
	0.226519	0.18454	0.278872
	0.222325	0.183887	0.275145
	0.227449	0.189225	0.284551
	0.212218	0.184913	0.274412
	0.208353	0.186698	0.270563
	0.214114	0.188736	0.2749
	0.213688	0.186752	0.273526
	0.2143	0.181598	0.272011
	0.230552	0.188386	0.274511
	0.223437	0.185708	0.284117
	0.227343	0.189717	0.290534
	0.229423	0.183675	0.295423
	0.216552	0.188918	0.287933
	0.218387	0.183307	0.294848
	0.217499	0.181923	0.292757
	0.215102	0.179994	0.288444
	0.216429	0.18003	0.286786
	0.219045	0.183914	0.291125
	0.219101	0.185015	0.29819
	0.202003	0.18073	0.291895
	0.209109	0.186184	0.286534
	0.202794	0.191732	0.287625
	0.208255	0.18947	0.291098
	0.20549	0.198368	0.289038
	0.196358	0.204412	0.280062
	0.205603	0.201781	0.277698
	0.206965	0.19477	0.281328
	0.210873	0.189199	0.28113
	0.195578	0.190196	0.286915
	0.20029	0.198907	0.293083
	0.189335	0.204935	0.284599
	0.189315	0.210187	0.297159
	0.1986	0.212514	0.285036
	0.202361	0.194272	0.283464
	0.202779	0.200309	0.285878
	0.198262	0.189575	0.278108
	0.201189	0.184581	0.290067
	0.195568	0.194205	0.281145
	0.199375	0.186962	0.275212
	0.201977	0.18634	0.273173
	0.200496	0.190294	0.266949
	0.209822	0.188404	0.276424
	0.212195	0.189836	0.284156
	0.222905	0.183579	0.282262
	0.217921	0.189281	0.267505
	0.214276	0.195288	0.266234
	0.22781	0.199718	0.262058
	0.227112	0.190976	0.264416
	0.235177	0.190089	0.261062
	0.237223	0.193391	0.250538
	0.226566	0.19255	0.253848
	0.224589	0.195015	0.246841
	0.228606	0.19387	0.246358
	0.220558	0.194813	0.247718
	0.222578	0.196682	0.254286
	0.218156	0.198255	0.253829
	0.222756	0.187951	0.256043
	0.227519	0.196234	0.259063
	0.218937	0.191786	0.25108
	0.207389	0.198403	0.254534
	0.211235	0.195854	0.26079
	0.212186	0.194099	0.258727
	0.22001	0.195488	0.261408
	0.226373	0.201384	0.261773
	0.224805	0.197497	0.265207
	0.229436	0.195051	0.274088
	0.232454	0.197651	0.271971
	0.236775	0.193465	0.267036
	0.232419	0.183701	0.266025
	0.227513	0.181748	0.267072
	0.230133	0.176318	0.261898
	0.233246	0.18039	0.264587
	0.234599	0.178609	0.265686
	0.241311	0.181974	0.261511
	0.232764	0.174906	0.263908
	0.231631	0.173739	0.270832
	0.231985	0.177145	0.270943
	0.235192	0.184031	0.255475
	0.228211	0.179434	0.260738
	0.224634	0.181217	0.273088
	0.225896	0.187628	0.270551
	0.229499	0.188745	0.270649
	0.226303	0.194005	0.262302
	0.214853	0.196936	0.260743
	0.208693	0.203687	0.26005
	0.207794	0.188184	0.258175
	0.20975	0.194702	0.258681
	0.214724	0.191565	0.251285
	0.215151	0.195532	0.256271
	0.213551	0.19235	0.255639
	0.213675	0.198168	0.249915
	0.225436	0.196109	0.249571
	0.22295	0.191154	0.25475
	0.225262	0.194718	0.254175
	0.228677	0.202311	0.257217
	0.232606	0.203059	0.25527
	0.229405	0.198826	0.267826
	0.228048	0.208284	0.277797
	0.224078	0.198193	0.267041
	0.227347	0.203398	0.259345
	0.209006	0.20664	0.2546
	0.223339	0.20686	0.263225
	0.229254	0.208911	0.263679
	0.222001	0.209136	0.265023
	0.226518	0.205537	0.254964
	0.226565	0.200169	0.256114
	0.228431	0.205507	0.248465
	0.220506	0.201599	0.253196
	0.217484	0.206538	0.260369
	0.217627	0.203112	0.256346
	0.224184	0.204051	0.247037
	0.227779	0.196766	0.2537
	0.221014	0.203898	0.260513
	0.212171	0.195439	0.256883
	0.212615	0.19667	0.251918
	0.211784	0.202069	0.258161
	0.225494	0.192953	0.261499
	0.227259	0.185462	0.252073
	0.228566	0.194338	0.255885
[truncated: 3,002 more rows]

## Sheet: RMSF-NRP1
	LY-NRP1	AZD-NRP1	Unbound
273	0.1912	0.1926	0.2335
274	0.2044	0.1504	0.215
275	0.1913	0.1475	0.1738
276	0.2182	0.1223	0.1357
277	0.2088	0.1138	0.1221
278	0.1414	0.1037	0.101
279	0.1456	0.0645	0.114
280	0.1285	0.0628	0.0946
281	0.1004	0.0867	0.0649
282	0.0949	0.1083	0.0625
283	0.1056	0.085	0.0728
284	0.1123	0.0935	0.0927
285	0.1101	0.1259	0.0992
286	0.1271	0.1309	0.1029
287	0.1371	0.1222	0.1144
288	0.1278	0.0946	0.1253
289	0.1295	0.076	0.1049
290	0.1184	0.095	0.0868
291	0.1843	0.0877	0.0639
292	0.1857	0.1126	0.0691
293	0.166	0.1032	0.0673
294	0.1567	0.071	0.0675
295	0.1697	0.052	0.0579
296	0.0979	0.0536	0.0481
297	0.0716	0.0622	0.0473
298	0.0512	0.0591	0.0524
299	0.0561	0.0534	0.0571
300	0.057	0.0558	0.0495
301	0.0586	0.0627	0.0512
302	0.0508	0.0608	0.0622
303	0.0582	0.0613	0.0634
304	0.0678	0.0721	0.0565
305	0.0697	0.0723	0.0584
306	0.0564	0.0717	0.0633
307	0.0672	0.073	0.0627
308	0.0698	0.0806	0.0653
309	0.0655	0.0836	0.0677
310	0.0677	0.0975	0.069
311	0.0734	0.1427	0.0762
312	0.0763	0.1313	0.0916
313	0.0802	0.0962	0.1219
314	0.0971	0.0988	0.122
315	0.132	0.0815	0.1037
316	0.13	0.1051	0.1162
317	0.1084	0.1189	0.1062
318	0.1019	0.1043	0.1146
319	0.0876	0.1034	0.1241
320	0.1036	0.1277	0.1108
321	0.1245	0.1385	0.1052
322	0.1091	0.1353	0.1218
323	0.1084	0.1463	0.1273
324	0.1297	0.2193	0.1228
325	0.1424	0.2806	0.1407
326	0.1363	0.3656	0.1755
327	0.1468	0.2869	0.2602
328	0.2071	0.2782	0.2691
329	0.2501	0.281	0.3521
330	0.2532	0.2428	0.3068
331	0.2113	0.225	0.2515
332	0.2744	0.1767	0.1814
333	0.2745	0.1824	0.1341
334	0.1898	0.1728	0.1171
335	0.1308	0.1308	0.1233
336	0.1172	0.1204	0.1185
337	0.1344	0.156	0.0959
338	0.1159	0.1381	0.0977
339	0.0987	0.1018	0.1158
340	0.142	0.1401	0.1013
341	0.1447	0.1671	0.0994
342	0.1092	0.1518	0.1236
343	0.1329	0.1316	0.1292
344	0.1734	0.0977	0.1964
345	0.1575	0.0851	0.1094
346	0.1966	0.0875	0.0835
347	0.1318	0.0866	0.0867
348	0.0985	0.0977	0.0965
349	0.0862	0.1353	0.0887
350	0.0943	0.1499	0.0816
351	0.0878	0.1016	0.1125
352	0.0821	0.1023	0.1402
353	0.1006	0.0989	0.1038
354	0.1221	0.1001	0.0972
355	0.0961	0.0751	0.0893
356	0.1049	0.068	0.0834
357	0.1034	0.0814	0.0718
358	0.0944	0.0734	0.0634
359	0.077	0.061	0.0683
360	0.0734	0.0699	0.0647
361	0.0843	0.0773	0.0551
362	0.0741	0.0673	0.0609
363	0.062	0.0714	0.0659
364	0.0823	0.0868	0.0579
365	0.0902	0.0937	0.0612
366	0.0667	0.1181	0.0744
367	0.0766	0.1122	0.0806
368	0.1037	0.1243	0.0849
369	0.1302	0.1135	0.0941
370	0.1166	0.0807	0.1264
371	0.1264	0.0758	0.1094
372	0.1446	0.0803	0.0723
373	0.1124	0.0821	0.0744
374	0.0793	0.096	0.0801
375	0.0844	0.0927	0.0633
376	0.0837	0.0778	0.078
377	0.0768	0.0806	0.088
378	0.0989	0.0882	0.069
379	0.0957	0.0799	0.0851
380	0.0781	0.0668	0.0984
381	0.0906	0.0784	0.0865
382	0.1107	0.0883	0.0743
383	0.1027	0.0796	0.101
384	0.0874	0.0805	0.1174
385	0.1114	0.1075	0.1108
386	0.1262	0.1139	0.1334
387	0.1119	0.1091	0.1779
388	0.1211	0.1481	0.2303
389	0.1682	0.2627	0.3328
390	0.0727	0.0745	0.0646
391	0.0775	0.0734	0.0615
392	0.0882	0.0633	0.071
393	0.1051	0.069	0.104
394	0.0889	0.0684	0.08
395	0.0893	0.0767	0.0739
396	0.089	0.08	0.0879
397	0.0908	0.0795	0.0977
398	0.093	0.0911	0.1133
399	0.1313	0.1294	0.1528
400	0.2025	0.1427	0.1998
401	0.3332	0.159	0.1643
402	0.4217	0.1328	0.1253
403	0.4061	0.0981	0.0992
404	0.3357	0.0722	0.0781
405	0.2034	0.0638	0.0646
406	0.127	0.0635	0.0712
407	0.105	0.0707	0.0839
408	0.0903	0.0933	0.0958
409	0.0789	0.0813	0.073
410	0.0902	0.0775	0.0976
411	0.1119	0.1208	0.0981
412	0.1076	0.1173	0.0912
413	0.1083	0.1041	0.0805
414	0.1299	0.0884	0.0632
415	0.1111	0.0903	0.067
416	0.1075	0.1093	0.0835
417	0.0857	0.0979	0.0743
418	0.0859	0.0786	0.0654
419	0.0896	0.1011	0.0821
420	0.0956	0.0993	0.0893
421	0.0878	0.0953	0.087
422	0.0772	0.0987	0.0874
423	0.0975	0.1271	0.1234
424	0.111	0.1136	0.1087
425	0.1094	0.0851	0.0868
426	0.1103	0.0841	0.0841
427	0.1428	0.079	0.0784
	0.1243	0.0783	0.0814
	0.0932	0.074	0.0745
	0.091	0.0684	0.0575
	0.0773	0.0656	0.0564
	0.0736	0.0701	0.06
	0.0742	0.0692	0.0568
	0.0635	0.0613	0.0554
	0.0599	0.0666	0.0567
	0.0629	0.0731	0.0568
	0.0576	0.0738	0.0538
	0.0525	0.0784	0.0592
	0.0523	0.0907	0.0662
	0.0552	0.0922	0.0639
	0.0507	0.109	0.0619
	0.0533	0.1259	0.0675

## Sheet: Binding Residues
297	0.0716	0.0622	0.0473
301	0.0586	0.0627	0.0512
316	0.13	0.1051	0.1162
346	0.1966	0.0875	0.0835
349	0.0862	0.1353	0.0887
351	0.0878	0.1016	0.1125
353	0.1006	0.0989	0.1038
