# Supplementary material for: Insilico targeting of virus entry facilitator NRP1 to block SARS-CoV2 entry
Source: PLoS One. 2025 Feb 5;20(2):e0310855. doi: 10.1371/journal.pone.0310855 (PMC11798527; doi:10.1371/journal.pone.0310855)
Supplement: S6 Table — (XLSX) [file pone.0310855.s006.xlsx]

## Sheet: ADMET Table
Name	IUPAC Name	Binding Affinity	Molecular weight	Oral Bioavailability	Lipinski ROF	Solubility	BBB	GI Absorption	Log S	Log P	Log Kp	TPSA
untitled.cdx_uff_E=720.11_out		-9.7 kcal/mol	385.41 g/mol	0.55	Yes	4.40e-02 mg/ml ; 1.14e-04 mol/l	No	High	(-3.32)	-1.62	-6.85 cm/s	75.84 Å²
LY2090314	3-[9-fluoro-2-(piperidin-1-ylcarbonyl)-1,2,3,4-tetrahydro[1,4]diazepino[6,7,1-hi]indol-7-yl]-4-(imidazo[1,2-a]pyridin-3-yl)-1H-pyrrole-2,5-dione	-9.6kcal/mol	514.55 g/mol	0.55	Yes	2.55e-02 mg/ml ; 4.95e-05 mol/l	No	High	-3.22	-2.54	-8.01 cm/s	95.37 Å²
CX-6258_HCL	(3E)-5-Chloro-3-[(5-{3-[(4-methyl-1,4-diazepan-1-yl)carbonyl]phenyl}-2-furyl)methylene]-1,3-dihydro-2H-indol-2-one hydrochloride (1:1)	-9.1kcal/mol	457.91 g/mol	0.55	Yes	2.18e-03 mg/ml ; 4.76e-06 mol/l	Yes	High	(-4.36)	-4.36	-6.25 cm/s	65.79 Å²
AZD3839	(1S)-1-[2-(difluoromethyl)pyridin-4-yl]-4-fluoro-1-[3-(pyrimidin-5-yl)phenyl]-1H-isoindol-3-amine	-9.1 kcal/mol	439.48 g/mol	0.55	Yes	3.84e-02 mg/ml ; 8.73e-05 mol/l	Yes	High	(-4.52)	-1.48	-7.31 cm/s	74.14 Å²
PF_573228	N-[5-[(2S,5R,6S)-5-amino-6-fluorooxepan-2-yl]-1-methylpyrazol-4-yl]-2-(5,7-difluoro-2,3-dihydro-1-benzofuran-6-yl)-1,3-thiazole-4-carboxamide	-9.0kcal/mol	493.50 g/mol	0.55	Yes	3.62e-02 mg/ml ; 7.34e-05 mol/l	No	High	(-4.16)	-1.82	-7.79 cm/s	123.50 Å²
S9233_Imperialine	(3β,5α,17β)-3,20-Dihydroxycevan-6-one	-8.9kcal/mol	429.64 g/mol	0.55	Yes	5.06e-03 mg/ml ; 1.18e-05 mol/l	Yes	High	(-4.16)	-3.32	-6.19 cm/s	60.77 Å²
Hupehenine	(3β,5α,6β,17β)-Cevane-3,6-diol	-8.8kcal/mol	415.65 g/mol	0.55	Yes	5.15e-04 mg/ml ; 1.24e-06 mol/l	Yes	High	(-5.09)	(3.64)	-4.90 cm/s	43.70 Å²
s3911_Veratramine	(3β,23R)-14,15,16,17-Tetradehydroveratraman-3,23-diol	-8.8kcal/mol	409.60 g/mol	0.55	Yes	3.04e-03 mg/ml ; 7.42e-06 mol/l	Yes	High	(-5.71)	-4.57	-5.72 cm/s	52.49 Å²
Tanshinone IIA	1,6,6-Trimethyl-6,7,8,9-tetrahydrophenanthro[1,2-b]furan-10,11-dione	-8.7kcal/mol	288.30 g/mol	0.55	Yes	3.23e-02 mg/ml ; 1.12e-04 mol/l	Yes	High	(-4.26))	-2.92	-5.86 cm/s	47.28 Å²
Cryptotanshinone	(1R)-1,6,6-Trimethyl-1,2,6,7,8,9-hexahydrophenanthro[1,2-b]furan-10,11-dione	-8.6kcal/mol	296.36 g/mol	0.85	Yes	1.58e-02 mg/ml ; 5.33e-05 mol/l	Yes	High	(-4.48)	-4.32	-5.41 cm/s	43.37 Å²
S9167 columbin	(1R,2S,3S,5S,8R,11R,12R)-5-(3-Furyl)-12-hydroxy-3,11-dimethyl-6,14-dioxatetracyclo[10.2.2.02,11.03,8]hexadec-15-ene-7,13-dione	-8.6kcal/mol	358.39 g/mol	0.55	Yes	1.14e-01 mg/ml ; 3.17e-04 mol/l	No	High	(-3.58)	-2.04	-6.95 cm/s	85.97 Å²
alpha naphthoflavone	2-phenylbenzo[h]chromen-4-one	-8.6kcal/mol	272.30 g/mol	0.55	Yes	1.73e-03 mg/ml ; 6.35e-06 mol/l	Yes	High	(-5.79)	-4.4	-4.55 cm/s	30.21 Å²
Tanshinone I	1,6-Dimethylphenanthro[1,2-b]furan-10,11-dione	-8.5kcal/mol	296.36 g/mol	0.85	Yes	1.58e-02 mg/ml ; 5.33e-05 mol/l	Yes	High	(-4.38)	-3.38	-5.41 cm/s	43.37 Å²
SN_38	(19S)-10,19-diethyl-7,19-dihydroxy-17-oxa-3,13-diazapentacyclo[11.8.0.02,11.04,9.015,20]henicosa-1(21),2,4(9),5,7,10,15(20)-heptaene-14,18-dione	-8.5kcal/mol	392.40 g/mol	0.55	Yes	4.69e-02 mg/ml ; 1.20e-04 mol/l	No	High	(-2.58)	-2.09	-7.15 cm/s	101.65 Å²
S9148_Peiminine	(3β,5α)-3,20-Dihydroxycevan-6-one	-8.5kcal/mol	429.64 g/mol	0.55	Yes	5.06e-03 mg/ml ; 1.18e-05 mol/l	Yes	High	(-4.16)	-3.32	-6.19 cm/s	60.77 Å²
Estradiol benzoate	(17β)-17-Hydroxyestra-1(10),2,4-trien-3-yl benzoate	-8.5kcal/mol	376.49 g/mol	0.55	Yes	2.93e-03 mg/ml ; 7.77e-06 mol/l	Yes	High	(-6.30)	-5.25	-5.42 cm/s	46.53 Å²
Solithromycin	(3aS,4R,7S,9R,10R,11R,13R,15R,15aR)-1-{4-[4-(3-Aminophenyl)-1H-1,2,3-triazol-1-yl]butyl}-4-ethyl-7-fluoro-11-methoxy-3a,7,9,11,13,15-hexamethyl-2,6,8,14-tetraoxotetradecahydro-2H-oxacyclotetradecino[4 ;,3-d][1,3]oxazol-10-yl 3,4,6-trideoxy-3-(dimethylamino)-β-D-xylo-hexopyranoside	-8.5kcal/mol	845.01 g/mol	0.17	No	5.21e-05 mg/ml ; 6.16e-08 mol/l	No	Low	(-4.71)	-4.22	-8.39 cm/s	197.87 Å²
Peimine	(3β,5α,6α)-Cevane-3,6,20-triol	-8.5kcal/mol	431.65 g/mol	0.55	Yes	3.29e-03 mg/ml ; 7.62e-06 mol/l	Yes	High	(-4.03)	-2.99	-6.00 cm/s	63.93 Å²
Bufalin	(3β,5β)-3,14-Dihydroxybufa-20,22-dienolide	-8.5kcal/mol	386.52 g/mol	0.55	Yes	1.75e-02 mg/ml ; 4.52e-05 mol/l	Yes	High	(-4.48)	-3.41	-6.39 cm/s	70.67 Å²
S9032_Sanguinarine	13-Methyl[1,3]benzodioxolo[5,6-c][1,3]dioxolo[4,5-i]phenanthridin-13-ium	-8.4kcal/mol	332.33 g/mol	0.55	Yes	1.93e-03 mg/ml ; 5.80e-06 mol/l	Yes	High	-6.28	-0.51	-5.17 cm/s	40.80 Å²
